# Supplementary material for: Are we there yet? A machine learning architecture to predict organotropic metastases
Source: BMC Med Genomics. 2021 Nov 24;14:281. doi: 10.1186/s12920-021-01122-7 (PMC8611885; doi:10.1186/s12920-021-01122-7)
Supplement: Supplementary file 1 — Additional file 1. MOT data tables. Table S1: Tumor vs. Normal metrics: For six tumor types we show the model can detect tumor vs. normal transcriptomic expression profiles. Table S2: Site Specific classification: Site specific metastatic classification metrics. Table S3: Positive and Negative metrics for T/N transcriptomes site specific metastases. Table S4: All binary classification confusion matrices. Table S5: Top 1K selected features for site specific metastases predictions. Table S6: Enriched GO IDs in organotropic metastases. Table S7: Intersection of overrepresented GO processes measured by Fisher’s exact test. [file 12920_2021_1122_MOESM1_ESM.xlsx]

## Sheet: Tumor vs. Normal S1
Cancer Vs Normal Calssification
Class	Tumor type	TPRate	FPRate	Precision	Recall	F-Measure	MCC	ROCArea	PRCArea
Primary Tumor	BLCA	0.947	0.105	0.9	0.947	0.923	0.843	0.978	0.978
Primary Tumor	BRCA	0.982	0.027	0.974	0.982	0.978	0.956	0.999	0.999
Primary Tumor	COAD	1	0	1	1	1	1	1	1
Primary Tumor	ESCA	1	0.0273	0.786	1	0.88	0.756	0.909	0.91
Primary Tumor	HNSC	1	0.045	0.957	1	0.978	0.956	0.993	0.992
Primary Tumor	KICH	1	0	1	1	1	1	1	1
Primary Tumor	KIRC	0.986	0.014	0.986	0.986	0.986	0.972	0.989	0.978
Primary Tumor	KIRP	0.969	0	1	0.969	0.984	0.969	1	1
Primary Tumor	LIHC	0.96	0.02	0.98	0.96	0.97	0.94	0.996	0.996
Primary Tumor	LUAD	1	0	1	1	1	1	1	1
Primary Tumor	LUSC	0.98	0	1	0.98	0.99	0.98	0.98	0.99
Primary Tumor	PRAD	0.962	0.058	0.943	0.962	0.952	0.904	0.972	0.964
Primary Tumor	STAD	0.875	0.094	0.903	0.875	0.889	0.782	0.973	0.975
Primary Tumor	THCA	0.931	0.034	0.964	0.931	0.947	0.897	0.995	0.995
Solid Tissue Normal	BLCA	0.895	0.053	0.944	0.895	0.919	0.843	0.978	0.982
Solid Tissue Normal	BRCA	0.973	0.018	0.982	0.973	0.978	0.956	0.999	0.999
Solid Tissue Normal	COAD	1	0	1	1	1	1	1	1
Solid Tissue Normal	ESCA	0.727	0	1	0.727	0.842	0.756	0.909	0.932
Solid Tissue Normal	HNSC	0.955	0	1	0.955	0.977	0.956	0.993	0.994
Solid Tissue Normal	KICH	1	0	1	1	1	1	1	1
Solid Tissue Normal	KIRC	0.986	0.014	0.986	0.986	0.986	0.972	0.989	0.994
Solid Tissue Normal	KIRP	1	0.031	0.97	1	0.985	0.969	1	1
Solid Tissue Normal	LIHC	0.98	0.04	0.961	0.98	0.97	0.94	0.996	0.996
Solid Tissue Normal	LUAD	1	0	1	1	1	1	1	1
Solid Tissue Normal	LUSC	1	0.02	0.98	1	0.99	0.98	0.98	0.946
Solid Tissue Normal	PRAD	0.942	0.038	0.961	0.942	0.951	0.904	0.972	0.978
Solid Tissue Normal	STAD	0.906	0.125	0.879	0.906	0.892	0.782	0.973	0.974
Solid Tissue Normal	THCA	0.966	0.069	0.933	0.966	0.949	0.897	0.995	0.995
Average Tumor	XXXX	0.970857	0.0303071	0.956643	0.970857	0.962643	0.925357	0.984571	0.984071
Average Normal	XXXX	0.952143	0.0291429	0.971143	0.952143	0.959929	0.925357	0.984571	0.985
Average	XXXX	0.9615	0.029725	0.963893	0.9615	0.961286	0.925357	0.984571	0.984536

## Sheet: Site specific classification S2
Classification of metastatic seeding loci
A.								B.
TCGA-Project	Tissue	Precision	Recall	F-Measure	Model Accuracy	Total Support		TCGA-Project	Avg. Precision	Avg. Recall	Avg. F-Measure	Avg. Model Accuracy
BLCA	Pelvis	1	1	1	1	59		BLCA	0.926429	0.872857	0.885	0.898571
BLCA	Liver	0.98	0.94	0.96	0.97	66		BRCA	0.823333	0.803333	0.805	0.81
BLCA	Bladder	0.95	0.91	0.925	0.93	99		COADREAD	0.756667	0.756667	0.755	0.753333
BLCA	Lung	0.945	0.9	0.915	0.93	94		ESCA	0.7701	0.8103	0.789689	0.8103
BLCA	Prostate	0.9	0.81	0.825	0.85	106		HNSC	0.86375	0.84875	0.85375	0.86
BLCA	Bone	0.9	0.835	0.855	0.87	94		KIRC	0.9319	0.9505	0.941108	0.9505
BLCA	Distant Lymph Node	0.81	0.715	0.715	0.74	136		KIRP	0.871	0.8868	0.878829	0.8868
BRCA	Lung	0.875	0.865	0.865	0.87	55		LIHC	0.945	0.9125	0.925	0.93
BRCA	Bone	0.865	0.82	0.83	0.84	50		LUAD	0.758333	0.753333	0.746667	0.746667
BRCA	Liver	0.73	0.725	0.72	0.72	64		LUSC	0.6479	0.6703	0.65891	0.6703
COADREAD	Prostate	0.895	0.895	0.895	0.89	19		PAAD	0.7537	0.7705	0.762007	0.7705
COADREAD	Colon	0.75	0.745	0.745	0.75	20		PRAD	0.8846	0.8698	0.855469	0.8681
COADREAD	Liver	0.625	0.63	0.625	0.62	24		SARC	0.6973	0.75	0.722691	0.75
ESCA	Distant Lymph Node	0.7701	0.8103	0.789689	0.8103	58		SKCM	0.7325	0.7906	0.760305	0.7906
HNSC	Oropharynx	1	1	1	1	35		STAD	0.73445	0.73705	0.735461	0.73705
HNSC	Distant Lymph Node	0.97	0.94	0.95	0.96	46		THCA	0.6149	0.6117	0.613296	0.6117
HNSC	Lung	0.805	0.78	0.785	0.8	64
HNSC	Oral Cavity	0.68	0.675	0.68	0.68	81
KIRC	Distant Lymph Node	0.9319	0.9505	0.941108	0.9505	124
KIRP	Distant Lymph Node	0.871	0.8868	0.878829	0.8868	103
LIHC	Liver	0.985	0.97	0.98	0.98	56
LIHC	Lung	0.905	0.855	0.87	0.88	69
LUAD	Lung	0.955	0.94	0.94	0.94	18
LUAD	Breast	0.71	0.71	0.7	0.7	20
LUAD	Prostate	0.61	0.61	0.6	0.6	20
LUSC	Distant Lymph Node	0.6479	0.6703	0.65891	0.6703	136
PAAD	Liver	0.7537	0.7705	0.762007	0.7705	61
PRAD	Distant Lymph Node	0.8846	0.8698	0.855469	0.8681	30
SARC	Lung	0.6973	0.75	0.722691	0.75	26
SKCM	Brain	0.8635	0.9231	0.892306	0.9231	11
SKCM	Lung	0.7812	0.8718	0.824017	0.8718	22
SKCM	Distant Lymph Node	0.5528	0.5769	0.564593	0.5769	47
STAD	Liver	0.8994	0.8741	0.88657	0.8741	17
STAD	Distant Lymph Node	0.5695	0.6	0.584352	0.6	70
THCA	Distant Lymph Node	0.6149	0.6117	0.613296	0.6117	55
Average	XXXXXXX	0.819509	0.812451	0.81011	0.819546	58.7143
C.
TCGA-Project	Stdv Precision	Stdv Recall	Stdv F-Measure	Stdv Accuracy
BLCA	0.0634241	0.0940681	0.0955249	0.0872599
BRCA	0.0809835	0.0714726	0.0756637	0.0793725
COAD	0.135123	0.132885	0.135277	0.135031
ESCA	-	-	-	-
HNSC	0.140383	0.138681	0.139041	0.138852
LIHC	0.0565685	0.0813173	0.0777817	0.0707107
LUAD	0.177506	0.169214	0.174738	0.174738
LUSC	-	-	-	-
PAAD	-	-	-	-
PRAD	-	-	-	-
SARC	-	-	-	-
SKCM	0.131434	0.152553	0.14117	0.152553
STAD	0.110881	0.0995051	0.102444	0.102949
THCA	0.104603	0.102494	0.100697	0.106151

## Sheet: Positive and Negative metric S3
A.							B.
TCGA-Project	Tissue	Positive Precision	Positive Recall	Positive F-Measure	Positive Instances		TCGA-Project	Tissue	Negative Precision	Negative Recall	Negative F-Measure	Negative Instances
BLCA	Bone	0.96	0.69	0.8	35		BLCA	Bone	0.84	0.98	0.91	59
BLCA	Prostate	1	0.62	0.76	42		BLCA	Prostate	0.8	1	0.89	64
BLCA	Distant Lymph Node	0.93	0.46	0.62	61		BLCA	Distant Lymph Node	0.69	0.97	0.81	75
BLCA	Bladder	1	0.82	0.9	38		BLCA	Bladder	0.9	1	0.95	61
BLCA	Liver	1	0.88	0.94	17		BLCA	Liver	0.96	1	0.98	49
BLCA	Lung	1	0.8	0.89	35		BLCA	Lung	0.89	1	0.94	59
BLCA	Pelvis	1	1	1	13		BLCA	Pelvis	1	1	1	46
BRCA	Bone	0.8	0.97	0.88	29		BRCA	Bone	0.93	0.67	0.78	21
BRCA	Liver	0.67	0.8	0.73	30		BRCA	Liver	0.79	0.65	0.71	34
BRCA	Lung	0.9	0.79	0.84	24		BRCA	Lung	0.85	0.94	0.89	31
COAD	Colon	0.75	0.67	0.71	9		COAD	Colon	0.75	0.82	0.78	11
COAD	Liver	0.58	0.64	0.61	11		COAD	Liver	0.67	0.62	0.64	13
COAD	Prostate	0.88	0.88	0.88	8		COAD	Prostate	0.91	0.91	0.91	11
HNSC	Lung	0.82	0.67	0.73	27		HNSC	Lung	0.79	0.89	0.84	37
HNSC	Distant Lymph Node	1	0.88	0.93	16		HNSC	Distant Lymph Node	0.94	1	0.97	30
HNSC	Oral Cavity	0.65	0.68	0.67	38		HNSC	Oral Cavity	0.71	0.67	0.69	43
HNSC	Oropharynx	1	1	1	9		HNSC	Oropharynx	1	1	1	26
HNSC	Unknown	1	0.93	0.97	15		HNSC	Unknown	0.97	1	0.98	30
LIHC	Liver	0.97	1	0.99	38		LIHC	Liver	1	0.94	0.97	18
LIIHC	Lung	0.95	0.73	0.83	26		LIIHC	Lung	0.86	0.98	0.91	43
LUAD	Breast	0.64	0.78	0.7	9		LUAD	Breast	0.78	0.64	0.7	11
LUAD	Lung	1	0.88	0.93	8		LUAD	Lung	0.91	1	0.95	10
LUAD	Prostate	0.55	0.67	0.6	9		LUAD	Prostate	0.67	0.55	0.6	11
Average	XXXX	0.871739	0.793043	0.822174	23.7826		Average	XXXX	0.852609	0.879565	0.86087	34.4783
C.							A.	Positive Data
TCGA-Project	Stdv Precision	Stdv Recall	Stdv F-Measure	Stdv Accuracy			B.	Negative data
BLCA	0.0634241	0.0940681	0.0955249	0.0872599			C.	Standard deviations
BRCA	0.0809835	0.0714726	0.0756637	0.0793725
COAD	0.135123	0.132885	0.135277	0.135031
HNSC	0.140383	0.138681	0.139041	0.138852
LIHC	0.0565685	0.0813173	0.0777817	0.0707107
LUAD	0.177506	0.169214	0.174738	0.174738

## Sheet: Positive and Negative CM S4
All tested distant metastases confusion matricies
TCGA-BLCA					TCGA-BRCA					TCGA-COADREAD					TCGA-HNSC					TCGA-LIHC					TCGA-LUAD
Bladder		Predicted			Bone		Predicted			Prostate		Predicted			Lung		Predicted			Lung		Predicted			Prostate		Predicted
		1	0				1	0				1	0				1	0				1	0				1	0
Truth	1	31	7		Truth	1	28	1		Truth	1	7	1		Truth	1	18	9		Truth	1	19	7		Truth	1	6	3
	0	0	61			0	7	14			0	1	10			0	4	33			0	1	42			0	5	6
Bone		Predicted			Lung		Predicted			Liver		Predicted			Unknown		Predicted			Liver		Predicted			Breast		Predicted
		1	0				1	0				1	0				1	0				1	0				1	0
Truth	1	24	11		Truth	1	19	5		Truth	1	7	4		Truth	1	14	1		Truth	1	38	0		Truth	1	7	1
	0	1	58			0	2	29			0	5	8			0	0	30			0	1	17			0	0	10
Liver		Predicted			Liver		Predicted			Colon		Predicted			Oropharynx		Predicted								Lung		Predicted
		1	0				1	0				1	0				1	0									1	0
Truth	1	15	2		Truth	1	24	6		Truth	1	6	3		Truth	1	9	0							Truth	1	7	2
	0	0	49			0	12	22			0	2	9			0	0	26								0	4	7
Lung		Predicted													Oral Cavity		Predicted
		1	0														1	0
Truth	1	28	7												Truth	1	26	12
	0	0	59													0	14	29
Distant Lymph Node		Predicted													Distant Lymph Node		Predicted
		1	0														1	0
Truth	1	28	33												Truth	1	14	2
	0	2	73													0	0	30
Pelvis		Predicted
		1	0
Truth	1	13	0
	0	0	46
Prostate		Predicted
		1	0
Truth	1	26	16
	0	0	64
TCGA-ESCA					TGCA-KIRC					TCGA-SKCM					TCGA-THCA					TCGA-STAD
LN		Predicted			LN		Predicted			Lung		Predicted			LN		Predicted			LN		Predicted
		1	0				1	0				1	0				1	0				1	0
Truth	1	2	9		Truth	1	2	8		Truth	1	15	3		Truth	1	52	35		Truth	1	17	15
	0	2	45			0	2	192			0	4	134			0	29	72			0	36	67
										LN		Predicted								Liver		Predicted
												1	0									1	0
										Truth	1	20	8							Truth	1	7	3
											0	28	80								0	3	18
										Brain		Predicted
												1	0
										Truth	1	11	0
											0	6	142
TCGA-KIRP					TCGA-LIHC					TCGA-LUSC					TCGA-SARC					TCGA-PAAD
LN		Predicted			Liver		Predicted			LN		Predicted			LN		Predicted			Liver		Predicted
		1	0				1	0				1	0				1	0				1	0
Truth	1	7	2		Truth	1	11	15		Truth	1	21	44		Truth	1	5	7		Truth	1	9	5
	0	5	92			0	30	84			0	17	100			0	14	62			0	6	41
																				LN		Predicted
																						1	0
																				Truth	1	4	12
																					0	1	44

## Sheet: Top1K selected Features S5
Feature Rank Cross validated approach	BLCA_Pelvis	BLCA_Liver	BLCA_Bladder	BLCA_Lung	BLCA_Prostate	BLCA_Bone	BLCA_Lymph_node	BRCA_Lung	BRCA_Bone	BRCA_Liver	ESCA_Lymph_node	HNSC_Oropharynx	HNSC_Lymph_node	HNSC_Lung	HNSC_Oral_cavity	KIRC_Lymph_node	KIRP_Lymph_node	LIHC_Liver	LIHC_Lung	LUAD_Lung	LUAD_Breast	LUAD_Prostate	LUSC_Lymph_node	PAAD_Liver	PRAD_Lymph_node	SARC_Lung	SKCM_Brain	SKCM_Lung	SKCM_Lymph_node	STAD_Liver	STAD_Lymph_node
1	ENSG00000010810.16	ENSG00000002726.18	ENSG00000103534.15	ENSG00000230725.4	ENSG00000008018.8	ENSG00000003436.13	ENSG00000007968.6	ENSG00000014914.18	ENSG00000212232.1	ENSG00000020129.14	ENSG00000230716.3	ENSG00000018280.15	ENSG00000221923.7	ENSG00000012171.16	ENSG00000252489.1	ENSG00000142089.14	ENSG00000230798.4	ENSG00000213638.5	ENSG00000230863.2	ENSG00000038002.7	ENSG00000230555.2	ENSG00000211964.3	ENSG00000213024.9	ENSG00000230524.7	ENSG00000243081.2	ENSG00000247081.6	ENSG00000137513.8	ENSG00000200874.1	ENSG00000211448.10	ENSG00000039537.12	ENSG00000221957.7
2	ENSG00000211658.2	ENSG00000211642.2	ENSG00000204179.9	ENSG00000105929.14	ENSG00000221817.8	ENSG00000207607.2	ENSG00000266289.1	ENSG00000260361.1	ENSG00000211455.6	ENSG00000122584.11	ENSG00000221909.2	ENSG00000201532.1	ENSG00000221852.4	ENSG00000251933.1	ENSG00000203995.8	ENSG00000211746.3	ENSG00000266865.5	ENSG00000211584.12	ENSG00000242600.5	ENSG00000107554.14	ENSG00000211456.9	ENSG00000178882.12	ENSG00000221051.1	ENSG00000242207.1	ENSG00000221817.8	ENSG00000112214.9	ENSG00000196411.8	ENSG00000212766.8	ENSG00000207355.1	ENSG00000218274.2	ENSG00000221643.1
3	ENSG00000184985.15	ENSG00000219665.7	ENSG00000213088.8	ENSG00000198018.6	ENSG00000099725.13	ENSG00000199550.1	ENSG00000211935.3	ENSG00000213063.3	ENSG00000211639.2	ENSG00000249593.5	ENSG00000216895.7	ENSG00000211660.3	ENSG00000222012.1	ENSG00000211445.10	ENSG00000252069.1	ENSG00000211892.3	ENSG00000241749.4	ENSG00000213015.7	ENSG00000248049.5	ENSG00000213971.6	ENSG00000208772.1	ENSG00000272374.1	ENSG00000211455.6	ENSG00000237094.10	ENSG00000221946.6	ENSG00000265975.1	ENSG00000174876.15	ENSG00000266289.1	ENSG00000211625.2	ENSG00000211450.8	ENSG00000213058.3
4	ENSG00000186998.14	ENSG00000220201.6	ENSG00000211654.2	ENSG00000251814.1	ENSG00000114374.11	ENSG00000199402.1	ENSG00000211950.2	ENSG00000213023.8	ENSG00000211651.3	ENSG00000249721.1	ENSG00000255633.4	ENSG00000211663.2	ENSG00000276923.1	ENSG00000211448.10	ENSG00000211673.2	ENSG00000211964.3	ENSG00000241313.2	ENSG00000212747.4	ENSG00000247373.3	ENSG00000214013.8	ENSG00000260290.2	ENSG00000241506.1	ENSG00000211460.10	ENSG00000236643.1	ENSG00000221947.6	ENSG00000182752.9	ENSG00000174804.3	ENSG00000265787.1	ENSG00000211599.2	ENSG00000213023.8	ENSG00000213066.10
5	ENSG00000197406.7	ENSG00000220323.3	ENSG00000205890.3	ENSG00000272341.1	ENSG00000100285.9	ENSG00000199331.1	ENSG00000211962.2	ENSG00000261231.5	ENSG00000211662.2	ENSG00000244306.8	ENSG00000216937.10	ENSG00000206803.1	ENSG00000221539.1	ENSG00000211584.12	ENSG00000211898.6	ENSG00000211966.2	ENSG00000166592.10	ENSG00000212719.9	ENSG00000247134.5	ENSG00000211949.3	ENSG00000213088.8	ENSG00000184678.9	ENSG00000211639.2	ENSG00000237595.3	ENSG00000221953.5	ENSG00000182771.16	ENSG00000106105.12	ENSG00000265611.1	ENSG00000211460.10	ENSG00000213020.7	ENSG00000213079.8
6	ENSG00000196739.13	ENSG00000213553.4	ENSG00000206549.11	ENSG00000272221.1	ENSG00000213024.9	ENSG00000201170.1	ENSG00000159648.10	ENSG00000261286.1	ENSG00000211663.2	ENSG00000245080.5	ENSG00000217555.11	ENSG00000206863.1	ENSG00000221817.8	ENSG00000211639.2	ENSG00000177409.10	ENSG00000211972.2	ENSG00000243479.3	ENSG00000211898.6	ENSG00000245970.2	ENSG00000211967.3	ENSG00000211964.3	ENSG00000185920.14	ENSG00000211658.2	ENSG00000125520.12	ENSG00000221963.5	ENSG00000266066.1	ENSG00000201025.1	ENSG00000265579.1	ENSG00000211450.8	ENSG00000212916.4	ENSG00000211632.3
7	ENSG00000198768.9	ENSG00000211946.3	ENSG00000271590.1	ENSG00000272070.1	ENSG00000213015.7	ENSG00000200708.1	ENSG00000212443.1	ENSG00000261400.1	ENSG00000211665.2	ENSG00000245534.5	ENSG00000218014.1	ENSG00000207139.1	ENSG00000221818.7	ENSG00000211644.2	ENSG00000176393.9	ENSG00000260328.1	ENSG00000242948.1	ENSG00000211897.6	ENSG00000244398.1	ENSG00000212232.1	ENSG00000211957.2	ENSG00000273026.1	ENSG00000211685.3	ENSG00000240087.3	ENSG00000253291.1	ENSG00000266261.1	ENSG00000211659.2	ENSG00000265531.2	ENSG00000265612.1	ENSG00000211962.2	ENSG00000211611.2
8	ENSG00000198691.10	ENSG00000211950.2	ENSG00000203326.8	ENSG00000252023.1	ENSG00000184384.12	ENSG00000204316.11	ENSG00000077232.15	ENSG00000261468.1	ENSG00000213024.9	ENSG00000238245.2	ENSG00000219159.4	ENSG00000204516.8	ENSG00000221821.3	ENSG00000266968.2	ENSG00000211951.2	ENSG00000089327.13	ENSG00000127824.12	ENSG00000211829.5	ENSG00000248211.1	ENSG00000212694.7	ENSG00000211946.3	ENSG00000253171.1	ENSG00000221953.5	ENSG00000239779.5	ENSG00000266174.1	ENSG00000266289.1	ENSG00000211660.3	ENSG00000211448.10	ENSG00000221994.9	ENSG00000211933.2	ENSG00000211452.9
9	ENSG00000198483.11	ENSG00000211959.2	ENSG00000125966.9	ENSG00000187049.8	ENSG00000228927.8	ENSG00000204217.11	ENSG00000211642.2	ENSG00000212719.9	ENSG00000213020.7	ENSG00000239093.1	ENSG00000219626.7	ENSG00000204619.6	ENSG00000221838.8	ENSG00000211648.2	ENSG00000212719.9	ENSG00000210049.1	ENSG00000242615.1	ENSG00000200041.1	ENSG00000250506.5	ENSG00000212747.4	ENSG00000211945.2	ENSG00000212694.7	ENSG00000213023.8	ENSG00000239713.6	ENSG00000253126.1	ENSG00000266397.1	ENSG00000211697.3	ENSG00000211455.6	ENSG00000222017.1	ENSG00000213225.7	ENSG00000209082.1
10	ENSG00000197766.6	ENSG00000211966.2	ENSG00000177084.15	ENSG00000273615.1	ENSG00000212694.7	ENSG00000203666.11	ENSG00000221502.1	ENSG00000212532.1	ENSG00000211891.5	ENSG00000237379.1	ENSG00000257556.1	ENSG00000203727.3	ENSG00000221843.3	ENSG00000211651.3	ENSG00000212724.3	ENSG00000211455.6	ENSG00000246228.5	ENSG00000207652.1	ENSG00000250471.2	ENSG00000207834.1	ENSG00000101966.11	ENSG00000212588.1	ENSG00000212993.4	ENSG00000242147.1	ENSG00000221968.7	ENSG00000047457.12	ENSG00000211710.3	ENSG00000211459.2	ENSG00000222019.6	ENSG00000214617.8	ENSG00000221843.3
11	ENSG00000201527.1	ENSG00000211637.2	ENSG00000124260.10	ENSG00000273119.1	ENSG00000212123.3	ENSG00000207256.1	ENSG00000174348.12	ENSG00000212443.1	ENSG00000221716.1	ENSG00000155761.12	ENSG00000257337.5	ENSG00000200732.1	ENSG00000221887.5	ENSG00000211663.2	ENSG00000212747.4	ENSG00000211638.2	ENSG00000244607.4	ENSG00000207926.1	ENSG00000251340.1	ENSG00000211445.10	ENSG00000101938.13	ENSG00000212232.1	ENSG00000212978.6	ENSG00000226174.5	ENSG00000221978.10	ENSG00000269378.1	ENSG00000211772.7	ENSG00000211460.10	ENSG00000213279.2	ENSG00000219240.2	ENSG00000060718.17
12	ENSG00000201343.1	ENSG00000211668.2	ENSG00000204186.6	ENSG00000187094.10	ENSG00000211946.3	ENSG00000207243.1	ENSG00000173890.15	ENSG00000102359.5	ENSG00000221817.8	ENSG00000237002.5	ENSG00000257135.4	ENSG00000200898.1	ENSG00000211584.12	ENSG00000207292.1	ENSG00000252544.1	ENSG00000211644.2	ENSG00000249867.4	ENSG00000211448.10	ENSG00000251201.7	ENSG00000211454.12	ENSG00000259124.1	ENSG00000211970.3	ENSG00000212916.4	ENSG00000241749.4	ENSG00000213071.9	ENSG00000176887.6	ENSG00000211777.2	ENSG00000211592.5	ENSG00000211652.2	ENSG00000221859.2	ENSG00000221947.6
13	ENSG00000201085.1	ENSG00000218537.1	ENSG00000222009.7	ENSG00000221953.5	ENSG00000211891.5	ENSG00000211611.2	ENSG00000070404.8	ENSG00000260420.2	ENSG00000221909.2	ENSG00000236030.1	ENSG00000220472.1	ENSG00000200914.1	ENSG00000221909.2	ENSG00000269559.2	ENSG00000222465.1	ENSG00000211655.3	ENSG00000249846.5	ENSG00000211455.6	ENSG00000251023.1	ENSG00000211455.6	ENSG00000258084.4	ENSG00000272609.1	ENSG00000212719.9	ENSG00000241404.5	ENSG00000213047.10	ENSG00000266402.3	ENSG00000128951.12	ENSG00000211638.2	ENSG00000211890.3	ENSG00000206072.11	ENSG00000174885.11
14	ENSG00000206805.1	ENSG00000206832.1	ENSG00000102879.14	ENSG00000250927.1	ENSG00000165246.11	ENSG00000211456.9	ENSG00000048392.10	ENSG00000211460.10	ENSG00000221916.3	ENSG00000122884.11	ENSG00000214546.3	ENSG00000201085.1	ENSG00000221944.4	ENSG00000268756.1	ENSG00000206755.1	ENSG00000211660.3	ENSG00000249797.1	ENSG00000211456.9	ENSG00000250999.1	ENSG00000211456.9	ENSG00000258644.4	ENSG00000211959.2	ENSG00000221818.7	ENSG00000241388.4	ENSG00000213023.8	ENSG00000201033.1	ENSG00000274508.1	ENSG00000211642.2	ENSG00000211898.6	ENSG00000221520.1	ENSG00000221972.3
15	ENSG00000211665.2	ENSG00000206885.1	ENSG00000102575.9	ENSG00000250929.2	ENSG00000165475.12	ENSG00000211448.10	ENSG00000176971.3	ENSG00000260426.1	ENSG00000221949.5	ENSG00000233288.1	ENSG00000258645.2	ENSG00000201301.1	ENSG00000221947.6	ENSG00000252125.1	ENSG00000265589.2	ENSG00000211679.2	ENSG00000249700.7	ENSG00000124564.16	ENSG00000252357.1	ENSG00000211460.10	ENSG00000257345.2	ENSG00000211949.3	ENSG00000210196.2	ENSG00000241360.1	ENSG00000212864.3	ENSG00000200756.1	ENSG00000252142.1	ENSG00000205683.10	ENSG00000211973.2	ENSG00000223608.1	ENSG00000221990.4
16	ENSG00000211650.2	ENSG00000206909.1	ENSG00000101187.14	ENSG00000182463.14	ENSG00000006282.18	ENSG00000207652.1	ENSG00000176953.9	ENSG00000138744.13	ENSG00000211666.2	ENSG00000250244.4	ENSG00000258474.1	ENSG00000199335.1	ENSG00000221949.5	ENSG00000200224.2	ENSG00000204301.6	ENSG00000211697.3	ENSG00000249500.1	ENSG00000211592.5	ENSG00000252137.1	ENSG00000211655.3	ENSG00000257488.4	ENSG00000176171.10	ENSG00000221821.3	ENSG00000243554.1	ENSG00000212802.4	ENSG00000277775.1	ENSG00000189221.8	ENSG00000251815.1	ENSG00000212747.4	ENSG00000223566.1	ENSG00000222001.2
17	ENSG00000101773.15	ENSG00000206927.1	ENSG00000212901.3	ENSG00000179083.6	ENSG00000236744.2	ENSG00000212901.3	ENSG00000211897.6	ENSG00000259869.1	ENSG00000211669.2	ENSG00000233377.1	ENSG00000258343.1	ENSG00000212916.4	ENSG00000221971.3	ENSG00000270277.1	ENSG00000211753.3	ENSG00000267213.4	ENSG00000249353.2	ENSG00000213057.5	ENSG00000252070.1	ENSG00000211659.2	ENSG00000220614.1	ENSG00000114374.11	ENSG00000221843.3	ENSG00000243238.1	ENSG00000212747.4	ENSG00000224419.1	ENSG00000211941.3	ENSG00000252254.1	ENSG00000212864.3	ENSG00000224778.1	ENSG00000222014.5
18	ENSG00000211639.2	ENSG00000206963.1	ENSG00000211935.3	ENSG00000179388.8	ENSG00000221909.2	ENSG00000094796.4	ENSG00000167749.10	ENSG00000214787.7	ENSG00000105929.14	ENSG00000233381.3	ENSG00000258311.4	ENSG00000199975.1	ENSG00000221972.3	ENSG00000270175.1	ENSG00000210196.2	ENSG00000259498.1	ENSG00000249193.1	ENSG00000211637.2	ENSG00000254612.2	ENSG00000211665.2	ENSG00000255446.1	ENSG00000114378.15	ENSG00000221886.3	ENSG00000242960.1	ENSG00000267344.1	ENSG00000213085.8	ENSG00000246523.6	ENSG00000222019.6	ENSG00000213015.7	ENSG00000224577.1	ENSG00000222019.6
19	ENSG00000211452.9	ENSG00000206992.1	ENSG00000221164.1	ENSG00000180155.17	ENSG00000126012.10	ENSG00000212900.2	ENSG00000136542.7	ENSG00000217950.4	ENSG00000204099.10	ENSG00000231762.1	ENSG00000258274.1	ENSG00000200344.1	ENSG00000221995.5	ENSG00000270091.1	ENSG00000201229.1	ENSG00000204577.10	ENSG00000250511.1	ENSG00000211644.2	ENSG00000254573.1	ENSG00000206813.1	ENSG00000255518.1	ENSG00000211943.2	ENSG00000221887.5	ENSG00000236028.1	ENSG00000221944.4	ENSG00000201347.1	ENSG00000252222.1	ENSG00000201271.1	ENSG00000213058.3	ENSG00000225449.3	ENSG00000177675.7
20	ENSG00000211448.10	ENSG00000207003.1	ENSG00000221413.1	ENSG00000180178.9	ENSG00000133116.7	ENSG00000212899.2	ENSG00000221944.4	ENSG00000222009.7	ENSG00000204044.6	ENSG00000127824.12	ENSG00000109452.11	ENSG00000197969.10	ENSG00000222009.7	ENSG00000130829.16	ENSG00000201036.1	ENSG00000205002.3	ENSG00000250208.5	ENSG00000211651.3	ENSG00000242575.1	ENSG00000204618.7	ENSG00000255760.1	ENSG00000064787.11	ENSG00000221947.6	ENSG00000236242.1	ENSG00000221914.7	ENSG00000246465.1	ENSG00000252228.1	ENSG00000199883.1	ENSG00000228158.2	ENSG00000226964.1	ENSG00000211942.3
21	ENSG00000214013.8	ENSG00000207217.1	ENSG00000214353.6	ENSG00000180251.4	ENSG00000221971.3	ENSG00000212724.3	ENSG00000137766.15	ENSG00000222005.7	ENSG00000211460.10	ENSG00000126562.15	ENSG00000110628.12	ENSG00000198356.10	ENSG00000211598.2	ENSG00000203644.3	ENSG00000211448.10	ENSG00000270006.2	ENSG00000250033.4	ENSG00000211662.2	ENSG00000164237.7	ENSG00000204681.9	ENSG00000222011.7	ENSG00000067048.15	ENSG00000222017.1	ENSG00000236264.4	ENSG00000211452.9	ENSG00000245614.3	ENSG00000197870.11	ENSG00000182621.15	ENSG00000227855.3	ENSG00000228133.2	ENSG00000211892.3
22	ENSG00000213465.6	ENSG00000204622.9	ENSG00000221821.3	ENSG00000276380.1	ENSG00000221953.5	ENSG00000211956.2	ENSG00000221995.5	ENSG00000221972.3	ENSG00000221843.3	ENSG00000125848.9	ENSG00000258130.6	ENSG00000196428.11	ENSG00000182372.6	ENSG00000203805.9	ENSG00000211450.8	ENSG00000268734.1	ENSG00000122121.9	ENSG00000204152.9	ENSG00000267649.1	ENSG00000204983.11	ENSG00000254842.5	ENSG00000067646.10	ENSG00000222011.7	ENSG00000234828.6	ENSG00000205913.5	ENSG00000184838.13	ENSG00000101443.16	ENSG00000213064.8	ENSG00000228168.1	ENSG00000229107.2	ENSG00000204866.7
23	ENSG00000213214.4	ENSG00000219159.4	ENSG00000221838.8	ENSG00000276252.1	ENSG00000221949.5	ENSG00000211937.3	ENSG00000221818.7	ENSG00000221957.7	ENSG00000221867.7	ENSG00000124588.18	ENSG00000215148.6	ENSG00000187210.11	ENSG00000211459.2	ENSG00000200711.1	ENSG00000211584.12	ENSG00000268471.4	ENSG00000251518.1	ENSG00000204130.11	ENSG00000243566.5	ENSG00000205155.6	ENSG00000254959.5	ENSG00000272463.1	ENSG00000222009.7	ENSG00000227110.5	ENSG00000221823.9	ENSG00000121691.4	ENSG00000252375.1	ENSG00000212747.4	ENSG00000228065.9	ENSG00000205246.7	ENSG00000105398.3
24	ENSG00000215414.4	ENSG00000221995.5	ENSG00000221866.8	ENSG00000276116.2	ENSG00000221947.6	ENSG00000213742.5	ENSG00000221916.3	ENSG00000221944.4	ENSG00000221869.4	ENSG00000011426.9	ENSG00000221953.5	ENSG00000184371.12	ENSG00000211455.6	ENSG00000200753.1	ENSG00000211640.3	ENSG00000132965.8	ENSG00000240045.1	ENSG00000203995.8	ENSG00000233175.2	ENSG00000200769.1	ENSG00000254967.5	ENSG00000188002.9	ENSG00000221994.9	ENSG00000227077.3	ENSG00000221838.8	ENSG00000213020.7	ENSG00000223523.1	ENSG00000179869.13	ENSG00000227972.1	ENSG00000203859.8	ENSG00000205808.5
25	ENSG00000214776.8	ENSG00000227373.4	ENSG00000221867.7	ENSG00000245526.7	ENSG00000221957.7	ENSG00000213417.3	ENSG00000117115.11	ENSG00000262362.1	ENSG00000040731.9	ENSG00000228665.2	ENSG00000255052.4	ENSG00000185591.8	ENSG00000211456.9	ENSG00000200991.1	ENSG00000268655.1	ENSG00000132821.10	ENSG00000238283.3	ENSG00000203950.6	ENSG00000233928.4	ENSG00000200893.1	ENSG00000255305.1	ENSG00000276272.1	ENSG00000221990.4	ENSG00000228315.10	ENSG00000221866.8	ENSG00000212747.4	ENSG00000200118.1	ENSG00000211973.2	ENSG00000228203.5	ENSG00000103502.12	ENSG00000204872.3
26	ENSG00000214402.6	ENSG00000221491.2	ENSG00000221886.3	ENSG00000246095.2	ENSG00000211642.2	ENSG00000213246.5	ENSG00000221826.8	ENSG00000211649.3	ENSG00000221923.7	ENSG00000229361.5	ENSG00000101421.3	ENSG00000183778.16	ENSG00000211445.10	ENSG00000201500.1	ENSG00000211669.2	ENSG00000197965.10	ENSG00000239377.1	ENSG00000211670.2	ENSG00000235688.1	ENSG00000201502.1	ENSG00000211448.10	ENSG00000268713.1	ENSG00000221972.3	ENSG00000227825.4	ENSG00000221886.3	ENSG00000212719.9	ENSG00000116299.15	ENSG00000222022.1	ENSG00000228140.1	ENSG00000170381.11	ENSG00000175745.10
27	ENSG00000222011.7	ENSG00000225362.7	ENSG00000221890.2	ENSG00000277128.1	ENSG00000221843.3	ENSG00000214776.8	ENSG00000224376.1	ENSG00000221882.2	ENSG00000221823.9	ENSG00000227825.4	ENSG00000255153.1	ENSG00000179046.7	ENSG00000211450.8	ENSG00000201659.1	ENSG00000221986.5	ENSG00000273615.1	ENSG00000230426.2	ENSG00000211677.2	ENSG00000236956.1	ENSG00000201610.1	ENSG00000211625.2	ENSG00000204172.10	ENSG00000211450.8	ENSG00000228917.1	ENSG00000221890.2	ENSG00000274128.1	ENSG00000266976.1	ENSG00000222000.6	ENSG00000013619.12	ENSG00000124702.16	ENSG00000206820.1
28	ENSG00000221972.3	ENSG00000225489.5	ENSG00000221909.2	ENSG00000199566.1	ENSG00000237031.6	ENSG00000214518.3	ENSG00000218672.1	ENSG00000267568.5	ENSG00000222898.1	ENSG00000130640.12	ENSG00000253773.2	ENSG00000179115.9	ENSG00000207834.1	ENSG00000201683.1	ENSG00000221947.6	ENSG00000196188.9	ENSG00000228168.1	ENSG00000211685.3	ENSG00000236833.1	ENSG00000198203.8	ENSG00000196092.11	ENSG00000129824.14	ENSG00000221949.5	ENSG00000132823.9	ENSG00000203778.6	ENSG00000229855.7	ENSG00000266826.1	ENSG00000221995.5	ENSG00000228340.4	ENSG00000130700.6	ENSG00000250616.2
29	ENSG00000221947.6	ENSG00000225573.4	ENSG00000221916.3	ENSG00000106460.17	ENSG00000221539.1	ENSG00000222011.7	ENSG00000222046.2	ENSG00000199424.1	ENSG00000222460.1	ENSG00000250475.1	ENSG00000253738.1	ENSG00000179262.8	ENSG00000222011.7	ENSG00000210196.2	ENSG00000221955.9	ENSG00000196396.8	ENSG00000227802.1	ENSG00000211753.3	ENSG00000236810.4	ENSG00000198369.8	ENSG00000261804.1	ENSG00000264808.1	ENSG00000213085.8	ENSG00000229999.5	ENSG00000251858.1	ENSG00000248458.2	ENSG00000266522.1	ENSG00000221994.9	ENSG00000227827.3	ENSG00000130005.10	ENSG00000250461.1
30	ENSG00000221944.4	ENSG00000223502.1	ENSG00000221947.6	ENSG00000174307.6	ENSG00000223318.1	ENSG00000222009.7	ENSG00000223931.2	ENSG00000270412.1	ENSG00000221883.2	ENSG00000250159.5	ENSG00000253641.4	ENSG00000180155.17	ENSG00000231721.5	ENSG00000266258.1	ENSG00000221994.9	ENSG00000274444.1	ENSG00000228812.6	ENSG00000265531.2	ENSG00000236493.2	ENSG00000213614.8	ENSG00000198542.12	ENSG00000268230.4	ENSG00000213064.8	ENSG00000229771.2	ENSG00000204060.5	ENSG00000201376.1	ENSG00000201579.1	ENSG00000221990.4	ENSG00000227825.4	ENSG00000133019.10	ENSG00000250385.1
31	ENSG00000185963.12	ENSG00000223656.1	ENSG00000221955.9	ENSG00000226026.4	ENSG00000223309.1	ENSG00000222001.2	ENSG00000223783.1	ENSG00000270469.1	ENSG00000221972.3	ENSG00000269335.4	ENSG00000253414.2	ENSG00000211642.2	ENSG00000233521.4	ENSG00000266289.1	ENSG00000147459.16	ENSG00000274292.1	ENSG00000228697.1	ENSG00000213047.10	ENSG00000129946.9	ENSG00000213366.11	ENSG00000198369.8	ENSG00000265452.1	ENSG00000213088.8	ENSG00000229539.1	ENSG00000204282.4	ENSG00000265751.1	ENSG00000171100.13	ENSG00000221986.5	ENSG00000229407.4	ENSG00000164128.5	ENSG00000250133.2
32	ENSG00000182636.5	ENSG00000223802.6	ENSG00000221990.4	ENSG00000221882.2	ENSG00000222872.1	ENSG00000221994.9	ENSG00000219747.1	ENSG00000270605.1	ENSG00000221926.10	ENSG00000259692.4	ENSG00000253395.1	ENSG00000212864.3	ENSG00000233554.4	ENSG00000212907.2	ENSG00000221817.8	ENSG00000274245.1	ENSG00000228696.7	ENSG00000212916.4	ENSG00000237590.1	ENSG00000214872.7	ENSG00000267414.1	ENSG00000199710.1	ENSG00000168447.9	ENSG00000231563.1	ENSG00000278023.3	ENSG00000276405.1	ENSG00000107551.19	ENSG00000221968.7	ENSG00000229195.1	ENSG00000169507.8	ENSG00000249158.5
33	ENSG00000183018.7	ENSG00000223829.4	ENSG00000221995.5	ENSG00000221870.2	ENSG00000222460.1	ENSG00000199740.1	ENSG00000214376.5	ENSG00000270720.1	ENSG00000222030.1	ENSG00000100558.7	ENSG00000254635.4	ENSG00000180861.8	ENSG00000233792.3	ENSG00000260630.5	ENSG00000222009.7	ENSG00000211799.3	ENSG00000228649.7	ENSG00000213058.3	ENSG00000238934.1	ENSG00000224812.2	ENSG00000268034.1	ENSG00000199933.1	ENSG00000264569.1	ENSG00000232316.1	ENSG00000207554.1	ENSG00000276012.1	ENSG00000201358.1	ENSG00000221953.5	ENSG00000229191.1	ENSG00000168090.8	ENSG00000251396.5
34	ENSG00000179954.13	ENSG00000224238.2	ENSG00000176678.5	ENSG00000219992.2	ENSG00000222365.1	ENSG00000199899.2	ENSG00000224848.1	ENSG00000270919.1	ENSG00000214039.7	ENSG00000092439.12	ENSG00000254614.2	ENSG00000222108.1	ENSG00000233818.1	ENSG00000260476.1	ENSG00000221978.10	ENSG00000213889.9	ENSG00000136842.12	ENSG00000221916.3	ENSG00000240103.2	ENSG00000228410.4	ENSG00000204116.10	ENSG00000206747.1	ENSG00000264575.1	ENSG00000233589.1	ENSG00000221909.2	ENSG00000187954.11	ENSG00000221909.2	ENSG00000221946.6	ENSG00000229140.7	ENSG00000167711.12	ENSG00000249453.1
35	ENSG00000109323.7	ENSG00000222790.1	ENSG00000222014.5	ENSG00000261418.1	ENSG00000221829.8	ENSG00000197859.8	ENSG00000224614.1	ENSG00000201210.1	ENSG00000213538.5	ENSG00000264771.1	ENSG00000254528.6	ENSG00000016602.9	ENSG00000233834.5	ENSG00000222019.6	ENSG00000101955.13	ENSG00000184922.12	ENSG00000230024.1	ENSG00000213085.8	ENSG00000241794.1	ENSG00000227128.4	ENSG00000203857.8	ENSG00000269867.1	ENSG00000227038.2	ENSG00000233966.1	ENSG00000251922.1	ENSG00000265799.1	ENSG00000279701.1	ENSG00000221926.10	ENSG00000228784.6	ENSG00000170919.14	ENSG00000249497.1
36	ENSG00000109101.6	ENSG00000221819.5	ENSG00000279617.1	ENSG00000261379.1	ENSG00000222080.1	ENSG00000196664.4	ENSG00000222022.1	ENSG00000267368.1	ENSG00000214776.8	ENSG00000263990.1	ENSG00000254519.2	ENSG00000229873.1	ENSG00000232134.1	ENSG00000221994.9	ENSG00000221988.11	ENSG00000248208.1	ENSG00000230439.2	ENSG00000213079.8	ENSG00000241547.1	ENSG00000227411.1	ENSG00000203710.9	ENSG00000211689.5	ENSG00000136244.10	ENSG00000235097.1	ENSG00000212694.7	ENSG00000244921.2	ENSG00000100311.15	ENSG00000221867.7	ENSG00000228775.6	ENSG00000177614.8	ENSG00000249592.4
37	ENSG00000115468.10	ENSG00000221990.4	ENSG00000278200.1	ENSG00000261146.1	ENSG00000222057.1	ENSG00000103888.14	ENSG00000224272.2	ENSG00000267372.2	ENSG00000218226.1	ENSG00000264151.4	ENSG00000254480.1	ENSG00000230033.1	ENSG00000232354.6	ENSG00000221988.11	ENSG00000221923.7	ENSG00000233110.1	ENSG00000232811.1	ENSG00000221390.1	ENSG00000241316.5	ENSG00000226029.1	ENSG00000205730.6	ENSG00000187391.16	ENSG00000135333.12	ENSG00000235034.5	ENSG00000211976.2	ENSG00000184497.11	ENSG00000137673.7	ENSG00000221843.3	ENSG00000228739.1	ENSG00000204110.6	ENSG00000249631.4
38	ENSG00000125848.9	ENSG00000221845.4	ENSG00000279866.1	ENSG00000258976.1	ENSG00000217716.3	ENSG00000102531.15	ENSG00000225826.1	ENSG00000267444.1	ENSG00000217289.3	ENSG00000103044.9	ENSG00000254427.1	ENSG00000227941.1	ENSG00000230724.8	ENSG00000221986.5	ENSG00000221972.3	ENSG00000115221.9	ENSG00000130303.11	ENSG00000221571.3	ENSG00000241170.2	ENSG00000226465.1	ENSG00000204590.11	ENSG00000211669.2	ENSG00000134817.10	ENSG00000242948.1	ENSG00000211947.2	ENSG00000213420.6	ENSG00000235872.2	ENSG00000221829.8	ENSG00000228651.1	ENSG00000177556.10	ENSG00000250137.1
39	ENSG00000131459.11	ENSG00000221852.4	ENSG00000241456.1	ENSG00000262050.1	ENSG00000218227.3	ENSG00000112308.11	ENSG00000218483.1	ENSG00000204161.12	ENSG00000217261.4	ENSG00000261534.1	ENSG00000254198.1	ENSG00000228107.1	ENSG00000232442.1	ENSG00000221972.3	ENSG00000221890.2	ENSG00000232320.6	ENSG00000232692.1	ENSG00000221818.7	ENSG00000243667.5	ENSG00000226609.1	ENSG00000100100.11	ENSG00000243135.4	ENSG00000132749.9	ENSG00000121310.15	ENSG00000280992.1	ENSG00000204392.9	ENSG00000111144.8	ENSG00000221821.3	ENSG00000228288.5	ENSG00000176170.12	ENSG00000251320.1
40	ENSG00000130829.16	ENSG00000221866.8	ENSG00000232237.3	ENSG00000125285.5	ENSG00000222019.6	ENSG00000119333.10	ENSG00000225518.2	ENSG00000211650.2	ENSG00000216937.10	ENSG00000261662.1	ENSG00000254153.1	ENSG00000226856.4	ENSG00000232527.6	ENSG00000221949.5	ENSG00000221886.3	ENSG00000143226.12	ENSG00000232111.1	ENSG00000221821.3	ENSG00000125304.8	ENSG00000225125.2	ENSG00000100060.16	ENSG00000211663.2	ENSG00000226976.3	ENSG00000245648.1	ENSG00000272374.1	ENSG00000165655.15	ENSG00000091137.10	ENSG00000221818.7	ENSG00000227199.1	ENSG00000175806.13	ENSG00000250654.6
41	ENSG00000129103.16	ENSG00000221909.2	ENSG00000223947.1	ENSG00000214389.2	ENSG00000223774.4	ENSG00000118946.10	ENSG00000225511.5	ENSG00000203993.4	ENSG00000222017.1	ENSG00000260581.1	ENSG00000221164.1	ENSG00000227124.7	ENSG00000231274.5	ENSG00000214456.7	ENSG00000221866.8	ENSG00000236710.1	ENSG00000132840.8	ENSG00000221829.8	ENSG00000115009.10	ENSG00000225339.3	ENSG00000099942.11	ENSG00000211658.2	ENSG00000196295.10	ENSG00000255443.1	ENSG00000271992.1	ENSG00000221972.3	ENSG00000110075.13	ENSG00000221598.2	ENSG00000228343.1	ENSG00000180210.13	ENSG00000036473.6
42	ENSG00000141458.11	ENSG00000221914.7	ENSG00000221817.8	ENSG00000214401.4	ENSG00000221821.3	ENSG00000125447.15	ENSG00000225131.2	ENSG00000203876.8	ENSG00000221944.4	ENSG00000260611.1	ENSG00000221519.2	ENSG00000227258.4	ENSG00000231290.4	ENSG00000214842.5	ENSG00000221838.8	ENSG00000236499.2	ENSG00000135862.5	ENSG00000221838.8	ENSG00000116161.16	ENSG00000225345.3	ENSG00000136573.11	ENSG00000211650.2	ENSG00000196368.4	ENSG00000259772.5	ENSG00000167925.14	ENSG00000270372.1	ENSG00000237763.8	ENSG00000221539.1	ENSG00000224050.1	ENSG00000183444.10	ENSG00000155265.9
43	ENSG00000154124.4	ENSG00000221946.6	ENSG00000223220.1	ENSG00000214617.8	ENSG00000221986.5	ENSG00000124067.15	ENSG00000226762.1	ENSG00000202198.1	ENSG00000222014.5	ENSG00000260810.1	ENSG00000221555.1	ENSG00000227512.1	ENSG00000231711.2	ENSG00000221883.2	ENSG00000221829.8	ENSG00000110841.12	ENSG00000234690.5	ENSG00000221883.2	ENSG00000116761.10	ENSG00000224281.4	ENSG00000262097.1	ENSG00000211648.2	ENSG00000197345.11	ENSG00000105519.11	ENSG00000242798.1	ENSG00000206895.1	ENSG00000221994.9	ENSG00000221299.1	ENSG00000224914.2	ENSG00000182912.6	ENSG00000253239.1
44	ENSG00000153993.12	ENSG00000221947.6	ENSG00000235194.7	ENSG00000258308.4	ENSG00000221838.8	ENSG00000131149.16	ENSG00000226711.5	ENSG00000100170.8	ENSG00000222009.7	ENSG00000259610.1	ENSG00000221611.1	ENSG00000227591.4	ENSG00000231407.4	ENSG00000221869.4	ENSG00000221823.9	ENSG00000239590.1	ENSG00000234580.1	ENSG00000221886.3	ENSG00000254469.6	ENSG00000224287.2	ENSG00000211734.3	ENSG00000211644.2	ENSG00000197353.3	ENSG00000105974.10	ENSG00000254909.1	ENSG00000206751.1	ENSG00000134551.11	ENSG00000211943.2	ENSG00000223496.2	ENSG00000188186.9	ENSG00000253414.2
45	ENSG00000162073.12	ENSG00000221971.3	ENSG00000222057.1	ENSG00000213139.6	ENSG00000221955.9	ENSG00000131051.19	ENSG00000226608.3	ENSG00000099804.7	ENSG00000221994.9	ENSG00000259711.1	ENSG00000221818.7	ENSG00000226121.2	ENSG00000231412.2	ENSG00000221823.9	ENSG00000221821.3	ENSG00000228651.1	ENSG00000234996.3	ENSG00000221887.5	ENSG00000260852.1	ENSG00000224614.1	ENSG00000211685.3	ENSG00000211638.2	ENSG00000197461.12	ENSG00000260729.1	ENSG00000213123.9	ENSG00000259775.1	ENSG00000221944.4	ENSG00000277152.1	ENSG00000223551.1	ENSG00000189325.6	ENSG00000253426.4
46	ENSG00000160293.15	ENSG00000221972.3	ENSG00000224215.1	ENSG00000213918.9	ENSG00000222014.5	ENSG00000149922.9	ENSG00000226508.1	ENSG00000096088.15	ENSG00000221988.11	ENSG00000253384.1	ENSG00000221843.3	ENSG00000226468.2	ENSG00000231528.2	ENSG00000221740.1	ENSG00000221818.7	ENSG00000228878.6	ENSG00000236136.1	ENSG00000221890.2	ENSG00000260296.1	ENSG00000224821.5	ENSG00000211673.2	ENSG00000207652.1	ENSG00000261888.1	ENSG00000260306.1	ENSG00000221988.11	ENSG00000238207.1	ENSG00000221843.3	ENSG00000222020.2	ENSG00000223749.6	ENSG00000204308.7	ENSG00000252743.1
47	ENSG00000159674.10	ENSG00000203943.7	ENSG00000224186.7	ENSG00000256797.1	ENSG00000216490.3	ENSG00000155974.10	ENSG00000225706.1	ENSG00000089597.15	ENSG00000221978.10	ENSG00000259348.1	ENSG00000221886.3	ENSG00000224429.6	ENSG00000231609.4	ENSG00000262503.1	ENSG00000221968.7	ENSG00000228956.7	ENSG00000235587.2	ENSG00000114790.11	ENSG00000261553.4	ENSG00000214827.8	ENSG00000211663.2	ENSG00000175063.15	ENSG00000261971.5	ENSG00000261105.4	ENSG00000177409.10	ENSG00000221986.5	ENSG00000122140.9	ENSG00000235984.4	ENSG00000223768.1	ENSG00000228927.8	ENSG00000252759.1
48	ENSG00000163735.6	ENSG00000204054.10	ENSG00000224020.1	ENSG00000212916.4	ENSG00000222011.7	ENSG00000163132.6	ENSG00000223298.1	ENSG00000089250.17	ENSG00000222329.1	ENSG00000257956.1	ENSG00000255181.3	ENSG00000222282.1	ENSG00000230628.1	ENSG00000262171.1	ENSG00000224080.1	ENSG00000229331.1	ENSG00000251350.1	ENSG00000213062.4	ENSG00000261488.1	ENSG00000223396.2	ENSG00000211647.1	ENSG00000252690.3	ENSG00000228775.6	ENSG00000262003.1	ENSG00000175895.3	ENSG00000221971.3	ENSG00000166473.15	ENSG00000241418.1	ENSG00000223979.2	ENSG00000005486.15	ENSG00000253102.1
49	ENSG00000163132.6	ENSG00000204070.8	ENSG00000223760.4	ENSG00000213058.3	ENSG00000222020.2	ENSG00000166923.9	ENSG00000222501.1	ENSG00000207206.1	ENSG00000221968.7	ENSG00000258010.3	ENSG00000215217.5	ENSG00000211966.2	ENSG00000230581.2	ENSG00000213186.6	ENSG00000223959.7	ENSG00000226965.1	ENSG00000252580.1	ENSG00000221914.7	ENSG00000262484.1	ENSG00000223484.5	ENSG00000211638.2	ENSG00000175198.13	ENSG00000229162.1	ENSG00000101150.16	ENSG00000205413.6	ENSG00000263786.1	ENSG00000139842.13	ENSG00000241158.4	ENSG00000222033.1	ENSG00000230832.3	ENSG00000253106.1
50	ENSG00000166833.18	ENSG00000150961.13	ENSG00000221823.9	ENSG00000130522.5	ENSG00000222004.6	ENSG00000166816.12	ENSG00000222894.1	ENSG00000207097.1	ENSG00000222365.1	ENSG00000258048.1	ENSG00000215790.5	ENSG00000222937.1	ENSG00000230555.2	ENSG00000213930.10	ENSG00000223768.1	ENSG00000227128.4	ENSG00000252371.1	ENSG00000221923.7	ENSG00000262079.1	ENSG00000223923.1	ENSG00000261338.2	ENSG00000166415.13	ENSG00000262681.2	ENSG00000101224.16	ENSG00000121716.17	ENSG00000221916.3	ENSG00000121335.11	ENSG00000136457.8	ENSG00000224713.4	ENSG00000273252.1	ENSG00000253161.4
51	ENSG00000166482.10	ENSG00000169129.13	ENSG00000223656.1	ENSG00000130055.12	ENSG00000221990.4	ENSG00000166123.12	ENSG00000222017.1	ENSG00000221909.2	ENSG00000222037.5	ENSG00000258301.3	ENSG00000258913.1	ENSG00000221852.4	ENSG00000231993.1	ENSG00000102226.8	ENSG00000222894.1	ENSG00000227199.1	ENSG00000262636.1	ENSG00000221990.4	ENSG00000264954.1	ENSG00000223259.1	ENSG00000261490.1	ENSG00000236015.1	ENSG00000263893.2	ENSG00000266032.1	ENSG00000124201.13	ENSG00000261253.2	ENSG00000158457.5	ENSG00000177283.5	ENSG00000222038.3	ENSG00000263990.1	ENSG00000150593.14
52	ENSG00000168461.11	ENSG00000169605.5	ENSG00000223572.8	ENSG00000267413.1	ENSG00000221883.2	ENSG00000165359.13	ENSG00000222009.7	ENSG00000221843.3	ENSG00000222046.2	ENSG00000258331.1	ENSG00000259976.1	ENSG00000221866.8	ENSG00000231901.1	ENSG00000211891.5	ENSG00000223075.1	ENSG00000103490.13	ENSG00000260572.1	ENSG00000222011.7	ENSG00000265917.1	ENSG00000221598.2	ENSG00000261801.4	ENSG00000136542.7	ENSG00000230795.2	ENSG00000267151.3	ENSG00000221990.4	ENSG00000221887.5	ENSG00000222266.1	ENSG00000141510.14	ENSG00000222042.1	ENSG00000267391.2	ENSG00000253234.1
53	ENSG00000168079.15	ENSG00000166927.11	ENSG00000225093.1	ENSG00000207808.1	ENSG00000221886.3	ENSG00000173917.10	ENSG00000222001.2	ENSG00000198223.13	ENSG00000211935.3	ENSG00000258334.1	ENSG00000262920.4	ENSG00000221887.5	ENSG00000231770.4	ENSG00000211938.2	ENSG00000223060.1	ENSG00000225766.7	ENSG00000260488.1	ENSG00000222009.7	ENSG00000265912.1	ENSG00000221818.7	ENSG00000221972.3	ENSG00000254844.4	ENSG00000258674.5	ENSG00000267082.1	ENSG00000222017.1	ENSG00000221716.1	ENSG00000222404.1	ENSG00000178031.14	ENSG00000222043.2	ENSG00000269516.5	ENSG00000253284.2
54	ENSG00000168077.12	ENSG00000166986.11	ENSG00000225026.1	ENSG00000211452.9	ENSG00000221916.3	ENSG00000173124.13	ENSG00000221986.5	ENSG00000124212.5	ENSG00000229155.1	ENSG00000257477.1	ENSG00000262814.5	ENSG00000221890.2	ENSG00000231638.1	ENSG00000211943.2	ENSG00000222881.1	ENSG00000250166.2	ENSG00000261625.1	ENSG00000222001.2	ENSG00000265683.1	ENSG00000221923.7	ENSG00000221947.6	ENSG00000140465.12	ENSG00000258535.1	ENSG00000267069.1	ENSG00000222009.7	ENSG00000236477.1	ENSG00000214391.3	ENSG00000169994.17	ENSG00000222057.1	ENSG00000268673.3	ENSG00000157064.9
55	ENSG00000167779.6	ENSG00000160285.13	ENSG00000224969.1	ENSG00000254966.1	ENSG00000223609.6	ENSG00000177303.8	ENSG00000221955.9	ENSG00000116898.10	ENSG00000229092.2	ENSG00000257511.1	ENSG00000262772.1	ENSG00000221923.7	ENSG00000231752.4	ENSG00000211946.3	ENSG00000222057.1	ENSG00000250043.1	ENSG00000261342.1	ENSG00000221926.10	ENSG00000101194.16	ENSG00000221953.5	ENSG00000221946.6	ENSG00000211898.6	ENSG00000229961.1	ENSG00000267060.4	ENSG00000221994.9	ENSG00000236751.1	ENSG00000222726.1	ENSG00000230637.2	ENSG00000222112.1	ENSG00000270823.1	ENSG00000253297.1
56	ENSG00000167754.11	ENSG00000160685.12	ENSG00000235313.1	ENSG00000255052.4	ENSG00000221923.7	ENSG00000177181.13	ENSG00000221946.6	ENSG00000115523.15	ENSG00000228889.5	ENSG00000256001.1	ENSG00000262576.2	ENSG00000221963.5	ENSG00000231305.3	ENSG00000211962.2	ENSG00000222046.2	ENSG00000224272.2	ENSG00000261327.4	ENSG00000221994.9	ENSG00000267249.1	ENSG00000221972.3	ENSG00000221930.6	ENSG00000255092.1	ENSG00000230207.1	ENSG00000267041.4	ENSG00000221995.5	ENSG00000263809.1	ENSG00000223811.1	ENSG00000222267.1	ENSG00000222365.1	ENSG00000270533.2	ENSG00000253302.1
57	ENSG00000171631.13	ENSG00000161970.11	ENSG00000224805.2	ENSG00000173218.13	ENSG00000221944.4	ENSG00000175832.11	ENSG00000221887.5	ENSG00000244560.5	ENSG00000228801.5	ENSG00000256151.1	ENSG00000262370.4	ENSG00000221986.5	ENSG00000006432.14	ENSG00000211967.3	ENSG00000224116.5	ENSG00000224616.1	ENSG00000262890.1	ENSG00000221995.5	ENSG00000267191.1	ENSG00000221994.9	ENSG00000226624.1	ENSG00000144331.17	ENSG00000259342.1	ENSG00000258388.6	ENSG00000231648.1	ENSG00000121577.12	ENSG00000222898.1	ENSG00000222043.2	ENSG00000224738.1	ENSG00000271745.1	ENSG00000253304.1
58	ENSG00000171033.11	ENSG00000162543.5	ENSG00000224778.1	ENSG00000222014.5	ENSG00000221867.7	ENSG00000180901.9	ENSG00000221843.3	ENSG00000246089.3	ENSG00000228709.1	ENSG00000254864.1	ENSG00000264520.1	ENSG00000221988.11	ENSG00000233221.5	ENSG00000274038.1	ENSG00000041802.9	ENSG00000224003.1	ENSG00000262691.1	ENSG00000221988.11	ENSG00000267174.4	ENSG00000222014.5	ENSG00000226266.5	ENSG00000163071.9	ENSG00000263946.1	ENSG00000254842.5	ENSG00000232628.4	ENSG00000271821.1	ENSG00000222086.1	ENSG00000222064.1	ENSG00000224329.2	ENSG00000271717.1	ENSG00000251862.2
59	ENSG00000170312.14	ENSG00000154736.5	ENSG00000224738.1	ENSG00000280434.1	ENSG00000225518.2	ENSG00000180354.14	ENSG00000221838.8	ENSG00000246898.1	ENSG00000228649.7	ENSG00000128928.7	ENSG00000263883.1	ENSG00000213619.8	ENSG00000228451.3	ENSG00000132182.10	ENSG00000222011.7	ENSG00000253448.1	ENSG00000106483.10	ENSG00000221968.7	ENSG00000266490.1	ENSG00000214822.7	ENSG00000246430.5	ENSG00000109572.12	ENSG00000142449.11	ENSG00000248727.4	ENSG00000232284.6	ENSG00000251975.1	ENSG00000214941.6	ENSG00000221716.1	ENSG00000227019.2	ENSG00000273615.1	ENSG00000250982.2
60	ENSG00000172955.16	ENSG00000153147.5	ENSG00000224307.1	ENSG00000163659.11	ENSG00000224566.2	ENSG00000180209.10	ENSG00000221829.8	ENSG00000243468.5	ENSG00000230071.2	ENSG00000128915.10	ENSG00000263842.1	ENSG00000213892.9	ENSG00000227038.2	ENSG00000196182.9	ENSG00000223203.1	ENSG00000221083.1	ENSG00000108187.14	ENSG00000221953.5	ENSG00000266456.1	ENSG00000198488.9	ENSG00000242731.3	ENSG00000145375.7	ENSG00000264070.1	ENSG00000254860.4	ENSG00000232352.1	ENSG00000222248.1	ENSG00000223806.6	ENSG00000222585.1	ENSG00000226383.4	ENSG00000276375.1	ENSG00000250986.1
61	ENSG00000175906.4	ENSG00000204219.8	ENSG00000221818.7	ENSG00000155760.2	ENSG00000228630.4	ENSG00000179348.10	ENSG00000226080.1	ENSG00000232395.1	ENSG00000230024.1	ENSG00000226034.2	ENSG00000263813.1	ENSG00000214013.8	ENSG00000227053.1	ENSG00000241489.6	ENSG00000223745.6	ENSG00000221716.1	ENSG00000262488.1	ENSG00000221930.6	ENSG00000267890.1	ENSG00000196091.11	ENSG00000114019.13	ENSG00000166523.6	ENSG00000264204.2	ENSG00000248626.1	ENSG00000232453.4	ENSG00000278908.1	ENSG00000223802.6	ENSG00000222898.1	ENSG00000229939.1	ENSG00000230570.1	ENSG00000204392.9
62	ENSG00000221914.7	ENSG00000146477.5	ENSG00000221829.8	ENSG00000168824.13	ENSG00000230897.1	ENSG00000178522.13	ENSG00000216490.3	ENSG00000232265.6	ENSG00000229589.1	ENSG00000186716.18	ENSG00000211456.9	ENSG00000211941.3	ENSG00000227076.1	ENSG00000196937.9	ENSG00000218416.4	ENSG00000221882.2	ENSG00000260746.1	ENSG00000228288.5	ENSG00000260979.1	ENSG00000187678.8	ENSG00000229133.1	ENSG00000145675.13	ENSG00000264281.3	ENSG00000248409.1	ENSG00000232472.1	ENSG00000252218.1	ENSG00000214595.10	ENSG00000221500.1	ENSG00000227214.2	ENSG00000277228.1	ENSG00000249685.1
63	ENSG00000221887.5	ENSG00000140465.12	ENSG00000225573.4	ENSG00000166747.11	ENSG00000230836.1	ENSG00000188015.8	ENSG00000216895.7	ENSG00000233381.3	ENSG00000020129.14	ENSG00000211937.3	ENSG00000211649.3	ENSG00000180530.8	ENSG00000227082.1	ENSG00000280258.1	ENSG00000217275.2	ENSG00000221994.9	ENSG00000264269.1	ENSG00000228477.1	ENSG00000259666.2	ENSG00000133030.18	ENSG00000229106.1	ENSG00000280162.1	ENSG00000264425.1	ENSG00000251281.1	ENSG00000232727.2	ENSG00000279633.1	ENSG00000223799.1	ENSG00000221866.8	ENSG00000227345.7	ENSG00000278338.3	ENSG00000251194.2
64	ENSG00000221539.1	ENSG00000132824.12	ENSG00000221843.3	ENSG00000166483.9	ENSG00000230555.2	ENSG00000187017.13	ENSG00000221823.9	ENSG00000124205.14	ENSG00000230928.1	ENSG00000212123.3	ENSG00000211651.3	ENSG00000173110.7	ENSG00000227359.1	ENSG00000280502.1	ENSG00000217094.2	ENSG00000256222.2	ENSG00000264242.2	ENSG00000226856.4	ENSG00000259802.1	ENSG00000155966.12	ENSG00000230105.1	ENSG00000146678.8	ENSG00000258881.5	ENSG00000252254.1	ENSG00000232630.1	ENSG00000204767.3	ENSG00000214402.6	ENSG00000233493.3	ENSG00000227376.1	ENSG00000278177.1	ENSG00000249650.1
65	ENSG00000250535.1	ENSG00000125810.9	ENSG00000236567.2	ENSG00000060718.17	ENSG00000230513.1	ENSG00000196700.6	ENSG00000221539.1	ENSG00000124299.12	ENSG00000230628.1	ENSG00000211454.12	ENSG00000265366.5	ENSG00000112033.12	ENSG00000227376.1	ENSG00000227992.1	ENSG00000222022.1	ENSG00000101194.16	ENSG00000264067.1	ENSG00000226863.1	ENSG00000109113.16	ENSG00000157107.12	ENSG00000237489.2	ENSG00000146433.8	ENSG00000140320.10	ENSG00000252183.1	ENSG00000231711.2	ENSG00000251821.1	ENSG00000214975.4	ENSG00000223979.2	ENSG00000226237.1	ENSG00000277918.1	ENSG00000242861.1
66	ENSG00000252001.1	ENSG00000127334.10	ENSG00000236716.1	ENSG00000279254.1	ENSG00000231768.1	ENSG00000221986.5	ENSG00000221500.1	ENSG00000006016.9	ENSG00000232021.5	ENSG00000206770.1	ENSG00000265243.1	ENSG00000130313.5	ENSG00000227440.1	ENSG00000277778.1	ENSG00000222019.6	ENSG00000101294.15	ENSG00000263916.1	ENSG00000227191.5	ENSG00000254166.1	ENSG00000149212.9	ENSG00000237499.5	ENSG00000235703.4	ENSG00000262580.4	ENSG00000252050.1	ENSG00000232810.3	ENSG00000167670.14	ENSG00000222894.1	ENSG00000232177.1	ENSG00000226360.5	ENSG00000279042.1	ENSG00000162438.10
67	ENSG00000251899.1	ENSG00000116688.15	ENSG00000235776.2	ENSG00000170899.9	ENSG00000231607.7	ENSG00000221972.3	ENSG00000223356.1	ENSG00000238192.1	ENSG00000231999.5	ENSG00000206913.1	ENSG00000265218.1	ENSG00000144579.6	ENSG00000227533.4	ENSG00000198721.11	ENSG00000222017.1	ENSG00000274021.1	ENSG00000263878.1	ENSG00000227496.1	ENSG00000254092.1	ENSG00000152642.9	ENSG00000230417.9	ENSG00000221947.6	ENSG00000262712.1	ENSG00000251957.1	ENSG00000231305.3	ENSG00000168333.12	ENSG00000221963.5	ENSG00000233601.1	ENSG00000226409.1	ENSG00000278913.1	ENSG00000238420.1
68	ENSG00000253768.1	ENSG00000117362.11	ENSG00000235857.1	ENSG00000160182.2	ENSG00000231574.4	ENSG00000221949.5	ENSG00000216921.6	ENSG00000239335.4	ENSG00000231852.5	ENSG00000207003.1	ENSG00000265203.1	ENSG00000144591.16	ENSG00000227540.1	ENSG00000169439.10	ENSG00000221990.4	ENSG00000234199.2	ENSG00000265100.1	ENSG00000227262.3	ENSG00000255085.7	ENSG00000152661.7	ENSG00000235711.4	ENSG00000211829.5	ENSG00000229167.1	ENSG00000251880.1	ENSG00000231437.3	ENSG00000224888.4	ENSG00000219529.2	ENSG00000233308.1	ENSG00000225880.5	ENSG00000279694.1	ENSG00000240738.1
69	ENSG00000253766.1	ENSG00000109101.6	ENSG00000235880.1	ENSG00000279725.1	ENSG00000231535.4	ENSG00000244025.3	ENSG00000223305.1	ENSG00000121864.8	ENSG00000231672.5	ENSG00000207097.1	ENSG00000265136.1	ENSG00000146278.10	ENSG00000226067.5	ENSG00000231770.4	ENSG00000223298.1	ENSG00000148908.13	ENSG00000265590.8	ENSG00000227411.1	ENSG00000254978.2	ENSG00000152944.7	ENSG00000232150.3	ENSG00000165983.13	ENSG00000259583.2	ENSG00000251794.1	ENSG00000231856.2	ENSG00000224807.5	ENSG00000221866.8	ENSG00000232470.1	ENSG00000226435.9	ENSG00000280225.1	ENSG00000240747.6
70	ENSG00000253409.1	ENSG00000109111.13	ENSG00000235920.1	ENSG00000278931.1	ENSG00000231421.6	ENSG00000250979.1	ENSG00000226232.7	ENSG00000121289.16	ENSG00000231528.2	ENSG00000207342.1	ENSG00000264924.1	ENSG00000147010.16	ENSG00000226210.3	ENSG00000221852.4	ENSG00000221946.6	ENSG00000177105.9	ENSG00000101680.12	ENSG00000005486.15	ENSG00000256338.2	ENSG00000143797.10	ENSG00000233968.5	ENSG00000165895.16	ENSG00000229119.3	ENSG00000252759.1	ENSG00000231475.3	ENSG00000223482.6	ENSG00000221949.5	ENSG00000223634.1	ENSG00000225285.1	ENSG00000281347.1	ENSG00000240859.1
71	ENSG00000254326.1	ENSG00000171227.6	ENSG00000236062.1	ENSG00000116337.14	ENSG00000231312.5	ENSG00000252537.1	ENSG00000228223.2	ENSG00000121064.11	ENSG00000231345.3	ENSG00000140479.15	ENSG00000264629.1	ENSG00000140545.13	ENSG00000226329.2	ENSG00000231609.4	ENSG00000221916.3	ENSG00000278023.3	ENSG00000267123.4	ENSG00000226688.5	ENSG00000256081.2	ENSG00000140545.13	ENSG00000234106.3	ENSG00000169891.16	ENSG00000261490.1	ENSG00000252608.1	ENSG00000231584.7	ENSG00000224728.1	ENSG00000221947.6	ENSG00000223486.1	ENSG00000225302.2	ENSG00000264334.1	ENSG00000166391.13
72	ENSG00000254187.1	ENSG00000170175.9	ENSG00000234797.5	ENSG00000150961.13	ENSG00000231292.6	ENSG00000252441.1	ENSG00000226015.2	ENSG00000236539.3	ENSG00000232527.6	ENSG00000204544.5	ENSG00000211662.2	ENSG00000140750.15	ENSG00000226330.1	ENSG00000231566.1	ENSG00000221909.2	ENSG00000277954.1	ENSG00000260708.1	ENSG00000222043.2	ENSG00000255794.5	ENSG00000140718.17	ENSG00000234184.4	ENSG00000237477.1	ENSG00000228436.2	ENSG00000253746.1	ENSG00000231445.1	ENSG00000223773.5	ENSG00000221930.6	ENSG00000223482.6	ENSG00000225783.5	ENSG00000261502.3	ENSG00000165895.16
73	ENSG00000255552.6	ENSG00000174791.9	ENSG00000234819.1	ENSG00000151458.10	ENSG00000232869.2	ENSG00000252297.1	ENSG00000233175.2	ENSG00000236708.1	ENSG00000233355.5	ENSG00000204956.5	ENSG00000101188.4	ENSG00000141858.10	ENSG00000226396.1	ENSG00000221882.2	ENSG00000221852.4	ENSG00000178752.14	ENSG00000259663.2	ENSG00000222726.1	ENSG00000258376.2	ENSG00000140943.15	ENSG00000234284.5	ENSG00000168243.9	ENSG00000136999.4	ENSG00000253742.1	ENSG00000230927.2	ENSG00000223770.4	ENSG00000221923.7	ENSG00000223392.1	ENSG00000225791.5	ENSG00000260259.1	ENSG00000165671.17
74	ENSG00000258654.1	ENSG00000173805.14	ENSG00000234840.1	ENSG00000278924.1	ENSG00000232328.1	ENSG00000255772.4	ENSG00000231270.1	ENSG00000236968.1	ENSG00000233058.1	ENSG00000204967.9	ENSG00000263004.1	ENSG00000138835.21	ENSG00000226419.5	ENSG00000231868.1	ENSG00000221843.3	ENSG00000180921.6	ENSG00000252131.1	ENSG00000222796.1	ENSG00000259994.1	ENSG00000141012.11	ENSG00000234322.1	ENSG00000221737.1	ENSG00000228412.5	ENSG00000255045.1	ENSG00000230392.1	ENSG00000223611.5	ENSG00000221916.3	ENSG00000224854.3	ENSG00000225830.9	ENSG00000259692.4	ENSG00000238258.1
75	ENSG00000259315.1	ENSG00000200769.1	ENSG00000234865.3	ENSG00000160179.17	ENSG00000232226.2	ENSG00000255666.4	ENSG00000232724.1	ENSG00000234857.2	ENSG00000227824.1	ENSG00000186812.11	ENSG00000261136.1	ENSG00000138867.15	ENSG00000226976.3	ENSG00000230400.1	ENSG00000221164.1	ENSG00000155090.13	ENSG00000255084.1	ENSG00000222898.1	ENSG00000258315.4	ENSG00000132840.8	ENSG00000234645.3	ENSG00000223915.1	ENSG00000228314.1	ENSG00000109736.13	ENSG00000227755.1	ENSG00000224635.1	ENSG00000221886.3	ENSG00000232527.6	ENSG00000228624.6	ENSG00000230510.5	ENSG00000238266.1
76	ENSG00000259265.1	ENSG00000200959.1	ENSG00000234912.8	ENSG00000110108.8	ENSG00000233723.6	ENSG00000255652.2	ENSG00000232679.1	ENSG00000234797.5	ENSG00000227825.4	ENSG00000225210.4	ENSG00000261269.1	ENSG00000133216.15	ENSG00000228203.5	ENSG00000221886.3	ENSG00000223749.6	ENSG00000062038.12	ENSG00000252051.1	ENSG00000222915.1	ENSG00000258301.3	ENSG00000133985.2	ENSG00000120686.10	ENSG00000213190.3	ENSG00000228106.4	ENSG00000226053.1	ENSG00000227848.1	ENSG00000225007.1	ENSG00000221988.11	ENSG00000232560.5	ENSG00000229543.1	ENSG00000230371.1	ENSG00000238286.1
77	ENSG00000259261.2	ENSG00000201085.1	ENSG00000235072.2	ENSG00000110848.7	ENSG00000233539.4	ENSG00000255583.2	ENSG00000232536.1	ENSG00000116962.13	ENSG00000228106.4	ENSG00000188064.8	ENSG00000213889.9	ENSG00000133818.11	ENSG00000230798.4	ENSG00000230487.6	ENSG00000224721.1	ENSG00000276380.1	ENSG00000252015.1	ENSG00000222920.1	ENSG00000259250.1	ENSG00000162702.7	ENSG00000119927.12	ENSG00000221886.3	ENSG00000228100.1	ENSG00000226415.1	ENSG00000227855.3	ENSG00000223509.7	ENSG00000222011.7	ENSG00000233456.1	ENSG00000229852.2	ENSG00000232502.1	ENSG00000239093.1
78	ENSG00000261474.1	ENSG00000201129.1	ENSG00000235162.7	ENSG00000165025.13	ENSG00000233476.3	ENSG00000258256.1	ENSG00000232498.1	ENSG00000248375.1	ENSG00000224435.2	ENSG00000184702.16	ENSG00000259925.1	ENSG00000135677.9	ENSG00000228044.2	ENSG00000227191.5	ENSG00000223478.1	ENSG00000276527.1	ENSG00000253444.1	ENSG00000223117.1	ENSG00000259070.4	ENSG00000134202.9	ENSG00000119801.11	ENSG00000221883.2	ENSG00000228010.4	ENSG00000267706.3	ENSG00000227939.1	ENSG00000224506.2	ENSG00000221867.7	ENSG00000221869.4	ENSG00000237423.1	ENSG00000232192.1	ENSG00000161217.10
79	ENSG00000263412.1	ENSG00000201492.1	ENSG00000235169.6	ENSG00000165186.10	ENSG00000233441.5	ENSG00000258123.1	ENSG00000232354.6	ENSG00000221818.7	ENSG00000222036.6	ENSG00000184860.8	ENSG00000259865.1	ENSG00000129083.11	ENSG00000230812.4	ENSG00000221843.3	ENSG00000229765.2	ENSG00000278376.1	ENSG00000114416.16	ENSG00000221539.1	ENSG00000258940.2	ENSG00000134602.14	ENSG00000119280.15	ENSG00000221818.7	ENSG00000227877.5	ENSG00000211454.12	ENSG00000227953.5	ENSG00000224356.4	ENSG00000221838.8	ENSG00000233297.4	ENSG00000234899.8	ENSG00000235044.1	ENSG00000239218.2
80	ENSG00000270225.1	ENSG00000201499.1	ENSG00000222017.1	ENSG00000136485.13	ENSG00000233198.3	ENSG00000260641.1	ENSG00000233754.1	ENSG00000112299.7	ENSG00000224238.2	ENSG00000179981.9	ENSG00000259762.1	ENSG00000130779.18	ENSG00000230838.1	ENSG00000221890.2	ENSG00000230836.1	ENSG00000175489.9	ENSG00000114638.6	ENSG00000221676.1	ENSG00000258820.4	ENSG00000135318.10	ENSG00000225137.1	ENSG00000222486.1	ENSG00000260317.1	ENSG00000200785.1	ENSG00000227986.1	ENSG00000225746.7	ENSG00000223356.1	ENSG00000233251.6	ENSG00000234882.1	ENSG00000235994.4	ENSG00000239246.3
81	ENSG00000270039.1	ENSG00000199404.1	ENSG00000221994.9	ENSG00000280213.1	ENSG00000233070.1	ENSG00000261402.1	ENSG00000233690.1	ENSG00000255867.1	ENSG00000223960.5	ENSG00000172461.9	ENSG00000259721.1	ENSG00000151726.12	ENSG00000229660.1	ENSG00000221838.8	ENSG00000230844.2	ENSG00000170043.10	ENSG00000254198.1	ENSG00000221817.8	ENSG00000260063.1	ENSG00000129946.9	ENSG00000225159.1	ENSG00000215375.5	ENSG00000260423.1	ENSG00000202198.1	ENSG00000228033.4	ENSG00000225889.6	ENSG00000221823.9	ENSG00000234779.1	ENSG00000234857.2	ENSG00000243819.4	ENSG00000239291.1
82	ENSG00000271788.1	ENSG00000199476.1	ENSG00000221972.3	ENSG00000223722.3	ENSG00000233038.4	ENSG00000262601.1	ENSG00000233682.3	ENSG00000105185.10	ENSG00000223797.4	ENSG00000173020.9	ENSG00000259527.2	ENSG00000124831.17	ENSG00000229699.1	ENSG00000230526.1	ENSG00000231006.1	ENSG00000182578.12	ENSG00000254166.1	ENSG00000221843.3	ENSG00000232505.2	ENSG00000131724.9	ENSG00000225259.4	ENSG00000221500.1	ENSG00000260658.4	ENSG00000204839.7	ENSG00000228168.1	ENSG00000224914.2	ENSG00000216490.3	ENSG00000235109.6	ENSG00000234779.1	ENSG00000242781.1	ENSG00000239407.4
83	ENSG00000273443.1	ENSG00000199927.2	ENSG00000221968.7	ENSG00000235505.6	ENSG00000229807.8	ENSG00000262482.1	ENSG00000233491.5	ENSG00000254910.1	ENSG00000223553.4	ENSG00000173230.14	ENSG00000152104.10	ENSG00000125845.6	ENSG00000229939.1	ENSG00000230535.1	ENSG00000231113.2	ENSG00000278918.1	ENSG00000255153.1	ENSG00000221866.8	ENSG00000231305.3	ENSG00000126903.14	ENSG00000253701.2	ENSG00000223027.1	ENSG00000260941.1	ENSG00000204644.8	ENSG00000228201.1	ENSG00000042493.14	ENSG00000218175.2	ENSG00000235162.7	ENSG00000234719.7	ENSG00000242610.1	ENSG00000239482.5
84	ENSG00000273416.1	ENSG00000199959.1	ENSG00000221957.7	ENSG00000233995.1	ENSG00000228714.2	ENSG00000262089.1	ENSG00000233379.1	ENSG00000255114.1	ENSG00000223503.1	ENSG00000174718.10	ENSG00000150459.11	ENSG00000126822.14	ENSG00000230074.1	ENSG00000221829.8	ENSG00000041357.14	ENSG00000278385.1	ENSG00000255150.1	ENSG00000221909.2	ENSG00000231381.2	ENSG00000119547.5	ENSG00000221883.2	ENSG00000215788.8	ENSG00000229251.3	ENSG00000207234.1	ENSG00000228203.5	ENSG00000223959.7	ENSG00000218426.5	ENSG00000235194.7	ENSG00000236060.2	ENSG00000242575.1	ENSG00000239569.3
85	ENSG00000273368.1	ENSG00000200090.1	ENSG00000221949.5	ENSG00000223658.6	ENSG00000225969.1	ENSG00000267886.1	ENSG00000233217.1	ENSG00000134061.5	ENSG00000224858.5	ENSG00000170454.5	ENSG00000213347.9	ENSG00000119535.16	ENSG00000228801.5	ENSG00000221598.2	ENSG00000229666.1	ENSG00000278558.3	ENSG00000254966.1	ENSG00000221944.4	ENSG00000213023.8	ENSG00000119669.4	ENSG00000105856.12	ENSG00000223941.4	ENSG00000229021.2	ENSG00000207171.1	ENSG00000228214.5	ENSG00000223327.1	ENSG00000221817.8	ENSG00000235387.1	ENSG00000236882.6	ENSG00000246089.3	ENSG00000237512.5
86	ENSG00000278599.3	ENSG00000200296.1	ENSG00000221946.6	ENSG00000223561.5	ENSG00000228801.5	ENSG00000267858.4	ENSG00000233014.1	ENSG00000134247.9	ENSG00000224778.1	ENSG00000168806.7	ENSG00000213614.8	ENSG00000120738.7	ENSG00000228818.1	ENSG00000221571.3	ENSG00000230115.1	ENSG00000280236.1	ENSG00000259791.1	ENSG00000221947.6	ENSG00000200788.1	ENSG00000120451.9	ENSG00000221866.8	ENSG00000223962.1	ENSG00000259642.2	ENSG00000206981.1	ENSG00000228232.1	ENSG00000221946.6	ENSG00000221795.1	ENSG00000235437.6	ENSG00000236871.5	ENSG00000248590.2	ENSG00000237857.2
87	ENSG00000278356.1	ENSG00000198176.11	ENSG00000221845.4	ENSG00000234465.9	ENSG00000225830.9	ENSG00000267750.4	ENSG00000231292.6	ENSG00000254035.1	ENSG00000224486.1	ENSG00000165959.10	ENSG00000260704.1	ENSG00000120742.9	ENSG00000228989.1	ENSG00000221539.1	ENSG00000224961.1	ENSG00000168961.15	ENSG00000254910.1	ENSG00000221949.5	ENSG00000200755.1	ENSG00000120725.11	ENSG00000221817.8	ENSG00000224223.1	ENSG00000262714.1	ENSG00000211450.8	ENSG00000228288.5	ENSG00000221930.6	ENSG00000221335.1	ENSG00000235453.6	ENSG00000236830.5	ENSG00000249610.1	ENSG00000237943.5
88	ENSG00000278200.1	ENSG00000198242.12	ENSG00000225667.1	ENSG00000223478.1	ENSG00000225790.1	ENSG00000267535.1	ENSG00000234678.1	ENSG00000224810.1	ENSG00000224411.3	ENSG00000166200.13	ENSG00000261353.1	ENSG00000121680.14	ENSG00000229368.1	ENSG00000221164.1	ENSG00000228626.1	ENSG00000224596.6	ENSG00000254788.5	ENSG00000222345.1	ENSG00000153904.17	ENSG00000111790.12	ENSG00000221539.1	ENSG00000222179.1	ENSG00000261286.1	ENSG00000226673.1	ENSG00000228318.3	ENSG00000221923.7	ENSG00000221044.2	ENSG00000233900.1	ENSG00000236670.1	ENSG00000249487.5	ENSG00000240280.5
89	ENSG00000278097.1	ENSG00000198721.11	ENSG00000226652.2	ENSG00000223458.2	ENSG00000220267.1	ENSG00000273387.1	ENSG00000234665.7	ENSG00000224309.6	ENSG00000228127.1	ENSG00000211935.3	ENSG00000211968.3	ENSG00000121749.14	ENSG00000229373.7	ENSG00000223313.1	ENSG00000228889.5	ENSG00000224660.1	ENSG00000254761.1	ENSG00000224122.1	ENSG00000156510.12	ENSG00000106123.10	ENSG00000221299.1	ENSG00000221164.1	ENSG00000263006.5	ENSG00000210196.2	ENSG00000228393.3	ENSG00000221909.2	ENSG00000221953.5	ENSG00000234155.1	ENSG00000236595.1	ENSG00000249465.1	ENSG00000240219.1
90	ENSG00000278909.1	ENSG00000187605.14	ENSG00000225217.1	ENSG00000224758.1	ENSG00000225470.5	ENSG00000273082.1	ENSG00000234614.1	ENSG00000226034.2	ENSG00000225684.3	ENSG00000136379.10	ENSG00000211979.2	ENSG00000114353.15	ENSG00000229417.1	ENSG00000223224.1	ENSG00000228952.1	ENSG00000225077.2	ENSG00000255624.2	ENSG00000225342.2	ENSG00000157873.16	ENSG00000155508.12	ENSG00000254102.1	ENSG00000215769.7	ENSG00000263235.1	ENSG00000213030.5	ENSG00000228436.2	ENSG00000221890.2	ENSG00000223361.5	ENSG00000234160.1	ENSG00000238142.1	ENSG00000250992.1	ENSG00000240137.4
91	ENSG00000279541.1	ENSG00000188229.5	ENSG00000231711.2	ENSG00000224635.1	ENSG00000225439.2	ENSG00000273061.1	ENSG00000234477.1	ENSG00000251823.2	ENSG00000225537.1	ENSG00000137672.11	ENSG00000212993.4	ENSG00000115685.13	ENSG00000229419.1	ENSG00000223023.1	ENSG00000229261.1	ENSG00000224295.2	ENSG00000255521.1	ENSG00000223392.1	ENSG00000158042.8	ENSG00000162366.6	ENSG00000254416.4	ENSG00000214753.2	ENSG00000263264.1	ENSG00000213025.2	ENSG00000228487.2	ENSG00000221882.2	ENSG00000226679.1	ENSG00000234377.6	ENSG00000237928.4	ENSG00000257449.1	ENSG00000239961.2
92	ENSG00000280097.1	ENSG00000184575.10	ENSG00000017483.13	ENSG00000223764.2	ENSG00000225431.1	ENSG00000274446.1	ENSG00000234235.1	ENSG00000229914.1	ENSG00000225465.8	ENSG00000214021.14	ENSG00000261801.4	ENSG00000109861.14	ENSG00000227896.2	ENSG00000231365.4	ENSG00000229320.3	ENSG00000164929.15	ENSG00000255458.4	ENSG00000225418.1	ENSG00000204435.12	ENSG00000188042.7	ENSG00000253364.1	ENSG00000215301.8	ENSG00000228549.3	ENSG00000213015.7	ENSG00000228502.1	ENSG00000221852.4	ENSG00000223749.6	ENSG00000234518.2	ENSG00000237513.1	ENSG00000258483.2	ENSG00000248383.4
93	ENSG00000251297.1	ENSG00000173221.12	ENSG00000230927.2	ENSG00000234511.7	ENSG00000225329.2	ENSG00000275198.1	ENSG00000233968.5	ENSG00000252254.1	ENSG00000225255.5	ENSG00000224309.6	ENSG00000261485.1	ENSG00000110077.13	ENSG00000227959.1	ENSG00000221916.3	ENSG00000229344.1	ENSG00000225106.1	ENSG00000256940.1	ENSG00000225484.5	ENSG00000203900.2	ENSG00000172831.10	ENSG00000253683.1	ENSG00000221972.3	ENSG00000228532.4	ENSG00000212694.7	ENSG00000226939.1	ENSG00000221838.8	ENSG00000224848.1	ENSG00000234608.6	ENSG00000239556.2	ENSG00000258285.1	ENSG00000248485.1
94	ENSG00000244355.6	ENSG00000227398.3	ENSG00000230882.1	ENSG00000224543.4	ENSG00000225285.1	ENSG00000279137.1	ENSG00000233845.1	ENSG00000252580.1	ENSG00000226423.1	ENSG00000224459.1	ENSG00000106819.10	ENSG00000111581.8	ENSG00000233328.3	ENSG00000221909.2	ENSG00000230658.1	ENSG00000225764.1	ENSG00000259024.5	ENSG00000225518.2	ENSG00000203791.12	ENSG00000188107.12	ENSG00000253824.1	ENSG00000222009.7	ENSG00000261189.1	ENSG00000212123.3	ENSG00000226979.7	ENSG00000221829.8	ENSG00000230537.1	ENSG00000233052.1	ENSG00000235106.7	ENSG00000127922.8	ENSG00000248590.2
95	ENSG00000223519.6	ENSG00000228106.4	ENSG00000230650.1	ENSG00000224525.2	ENSG00000225231.1	ENSG00000278898.1	ENSG00000235145.2	ENSG00000227260.1	ENSG00000226038.5	ENSG00000224778.1	ENSG00000107281.8	ENSG00000152377.11	ENSG00000234478.1	ENSG00000221914.7	ENSG00000231991.4	ENSG00000225457.1	ENSG00000258919.1	ENSG00000225614.2	ENSG00000203761.5	ENSG00000188158.13	ENSG00000250431.1	ENSG00000222011.7	ENSG00000228782.6	ENSG00000211968.3	ENSG00000227008.2	ENSG00000221823.9	ENSG00000230439.2	ENSG00000233223.2	ENSG00000239552.2	ENSG00000230876.5	ENSG00000248596.5
96	ENSG00000246067.6	ENSG00000101444.11	ENSG00000230454.1	ENSG00000224509.1	ENSG00000225177.4	ENSG00000279611.1	ENSG00000235034.5	ENSG00000226958.1	ENSG00000227477.1	ENSG00000224858.5	ENSG00000108244.15	ENSG00000151414.13	ENSG00000234685.1	ENSG00000234235.1	ENSG00000231890.6	ENSG00000183036.9	ENSG00000228221.4	ENSG00000225760.1	ENSG00000203727.3	ENSG00000185339.7	ENSG00000253140.1	ENSG00000218265.1	ENSG00000228933.6	ENSG00000201217.1	ENSG00000227077.3	ENSG00000221821.3	ENSG00000231887.5	ENSG00000222031.1	ENSG00000239486.1	ENSG00000064692.17	ENSG00000248932.4
97	ENSG00000224750.5	ENSG00000257431.1	ENSG00000230450.1	ENSG00000224413.1	ENSG00000227467.3	ENSG00000279582.1	ENSG00000235029.1	ENSG00000228031.2	ENSG00000227165.6	ENSG00000223783.1	ENSG00000108344.13	ENSG00000174640.11	ENSG00000242498.6	ENSG00000234494.6	ENSG00000231767.3	ENSG00000226751.2	ENSG00000226944.1	ENSG00000225791.5	ENSG00000204946.8	ENSG00000185664.13	ENSG00000222438.1	ENSG00000223749.6	ENSG00000261268.1	ENSG00000199664.1	ENSG00000227128.4	ENSG00000221818.7	ENSG00000231711.2	ENSG00000222011.7	ENSG00000239467.4	ENSG00000004864.12	ENSG00000244306.8
98	ENSG00000226416.1	ENSG00000258813.2	ENSG00000230438.6	ENSG00000224294.1	ENSG00000227218.6	ENSG00000280095.1	ENSG00000234964.4	ENSG00000129455.14	ENSG00000228265.4	ENSG00000223991.1	ENSG00000222686.1	ENSG00000165006.12	ENSG00000239665.7	ENSG00000234585.5	ENSG00000231748.1	ENSG00000226539.1	ENSG00000227060.5	ENSG00000225889.6	ENSG00000204856.10	ENSG00000185920.14	ENSG00000131171.11	ENSG00000218537.1	ENSG00000228951.1	ENSG00000200120.1	ENSG00000227136.2	ENSG00000221817.8	ENSG00000231672.5	ENSG00000222009.7	ENSG00000239415.1	ENSG00000261959.1	ENSG00000254198.1
99	ENSG00000226266.5	ENSG00000258048.1	ENSG00000230373.7	ENSG00000225756.1	ENSG00000227204.1	ENSG00000251321.1	ENSG00000234899.8	ENSG00000228960.5	ENSG00000211898.6	ENSG00000222036.6	ENSG00000253210.1	ENSG00000175040.5	ENSG00000240040.4	ENSG00000233058.1	ENSG00000231711.2	ENSG00000226472.6	ENSG00000211454.12	ENSG00000224272.2	ENSG00000204514.8	ENSG00000182107.6	ENSG00000132274.14	ENSG00000220201.6	ENSG00000228971.2	ENSG00000187474.4	ENSG00000227189.2	ENSG00000223343.1	ENSG00000231584.7	ENSG00000221949.5	ENSG00000239407.4	ENSG00000158528.10	ENSG00000243232.4
100	ENSG00000226125.1	ENSG00000258122.1	ENSG00000231851.4	ENSG00000234520.4	ENSG00000227136.2	ENSG00000244558.4	ENSG00000231290.4	ENSG00000228889.5	ENSG00000212766.8	ENSG00000222383.1	ENSG00000253213.1	ENSG00000170345.8	ENSG00000240225.9	ENSG00000233217.1	ENSG00000231648.1	ENSG00000226263.1	ENSG00000207308.1	ENSG00000224321.1	ENSG00000206846.1	ENSG00000182179.9	ENSG00000132463.12	ENSG00000221995.5	ENSG00000188725.6	ENSG00000166145.13	ENSG00000226025.8	ENSG00000223321.1	ENSG00000231513.3	ENSG00000221887.5	ENSG00000239332.4	ENSG00000213293.4	ENSG00000243479.3
101	ENSG00000227131.1	ENSG00000258311.4	ENSG00000231840.1	ENSG00000225637.1	ENSG00000227008.2	ENSG00000221947.6	ENSG00000231331.1	ENSG00000249119.1	ENSG00000211937.3	ENSG00000134779.13	ENSG00000227008.2	ENSG00000170458.12	ENSG00000240449.1	ENSG00000233251.6	ENSG00000231584.7	ENSG00000226125.1	ENSG00000207129.1	ENSG00000228158.2	ENSG00000206728.1	ENSG00000183778.16	ENSG00000132669.11	ENSG00000221994.9	ENSG00000188070.9	ENSG00000165215.6	ENSG00000227775.3	ENSG00000224017.1	ENSG00000231441.1	ENSG00000221886.3	ENSG00000239282.6	ENSG00000213366.11	ENSG00000243701.4
102	ENSG00000226976.3	ENSG00000258572.1	ENSG00000231528.2	ENSG00000225573.4	ENSG00000228389.1	ENSG00000244625.4	ENSG00000227403.1	ENSG00000249328.2	ENSG00000161653.9	ENSG00000134317.16	ENSG00000237943.5	ENSG00000171223.5	ENSG00000240602.6	ENSG00000233426.3	ENSG00000232678.2	ENSG00000164442.9	ENSG00000207088.1	ENSG00000224570.1	ENSG00000211454.12	ENSG00000178573.6	ENSG00000251002.6	ENSG00000221990.4	ENSG00000260001.5	ENSG00000164961.14	ENSG00000229474.5	ENSG00000223313.1	ENSG00000232756.1	ENSG00000221870.2	ENSG00000239213.4	ENSG00000274052.1	ENSG00000243716.9
103	ENSG00000228521.2	ENSG00000258611.2	ENSG00000229676.2	ENSG00000223723.1	ENSG00000228168.1	ENSG00000221882.2	ENSG00000229891.1	ENSG00000199751.1	ENSG00000163536.11	ENSG00000134247.9	ENSG00000237851.1	ENSG00000171631.13	ENSG00000240682.8	ENSG00000233695.2	ENSG00000232640.1	ENSG00000159200.16	ENSG00000207087.1	ENSG00000224594.2	ENSG00000201426.1	ENSG00000175745.10	ENSG00000251008.1	ENSG00000221988.11	ENSG00000259943.1	ENSG00000169583.12	ENSG00000230417.9	ENSG00000223298.1	ENSG00000232725.1	ENSG00000232780.1	ENSG00000238755.3	ENSG00000274114.1	ENSG00000164822.4
104	ENSG00000228318.3	ENSG00000257046.4	ENSG00000231443.2	ENSG00000232653.7	ENSG00000227827.3	ENSG00000221880.3	ENSG00000227379.2	ENSG00000138031.13	ENSG00000163083.5	ENSG00000134049.4	ENSG00000237753.1	ENSG00000171729.12	ENSG00000240694.7	ENSG00000232295.6	ENSG00000232346.1	ENSG00000153904.17	ENSG00000211670.2	ENSG00000224596.6	ENSG00000201598.1	ENSG00000172687.12	ENSG00000251287.7	ENSG00000221953.5	ENSG00000230882.1	ENSG00000167601.10	ENSG00000229431.1	ENSG00000223174.1	ENSG00000232415.1	ENSG00000232640.1	ENSG00000238419.1	ENSG00000274150.1	ENSG00000164659.13
105	ENSG00000229390.1	ENSG00000257062.5	ENSG00000231431.6	ENSG00000222335.1	ENSG00000229267.2	ENSG00000224238.2	ENSG00000227258.4	ENSG00000185291.9	ENSG00000163041.8	ENSG00000221539.1	ENSG00000237721.1	ENSG00000171791.11	ENSG00000240771.5	ENSG00000232324.1	ENSG00000233452.5	ENSG00000155850.7	ENSG00000211664.2	ENSG00000224747.1	ENSG00000201607.1	ENSG00000172828.11	ENSG00000250155.1	ENSG00000215252.10	ENSG00000265417.1	ENSG00000170921.13	ENSG00000230896.1	ENSG00000223023.1	ENSG00000232368.1	ENSG00000231298.5	ENSG00000238286.1	ENSG00000274286.1	ENSG00000163032.10
106	ENSG00000228918.3	ENSG00000257285.4	ENSG00000232850.3	ENSG00000235217.6	ENSG00000229160.1	ENSG00000224376.1	ENSG00000214900.7	ENSG00000167755.12	ENSG00000165490.11	ENSG00000221817.8	ENSG00000237525.5	ENSG00000167548.13	ENSG00000240859.1	ENSG00000232537.1	ENSG00000233369.6	ENSG00000158714.9	ENSG00000211652.2	ENSG00000224769.1	ENSG00000185507.18	ENSG00000173848.17	ENSG00000269242.1	ENSG00000220842.6	ENSG00000263843.1	ENSG00000170369.3	ENSG00000230918.1	ENSG00000223003.1	ENSG00000232160.5	ENSG00000232855.5	ENSG00000238272.1	ENSG00000274310.1	ENSG00000241186.6
107	ENSG00000228674.4	ENSG00000255080.1	ENSG00000232800.1	ENSG00000236114.1	ENSG00000229132.2	ENSG00000226763.4	ENSG00000228216.1	ENSG00000196182.9	ENSG00000165061.13	ENSG00000221845.4	ENSG00000237523.1	ENSG00000167634.11	ENSG00000238222.3	ENSG00000232555.1	ENSG00000233223.2	ENSG00000227630.2	ENSG00000211638.2	ENSG00000228232.1	ENSG00000166471.9	ENSG00000160216.17	ENSG00000100991.10	ENSG00000214562.12	ENSG00000266680.1	ENSG00000173898.10	ENSG00000233762.3	ENSG00000222881.1	ENSG00000233705.5	ENSG00000228824.5	ENSG00000240505.7	ENSG00000274341.1	ENSG00000241224.5
108	ENSG00000230082.1	ENSG00000259841.5	ENSG00000233399.2	ENSG00000236117.1	ENSG00000220201.6	ENSG00000226535.1	ENSG00000228203.5	ENSG00000196517.10	ENSG00000167619.10	ENSG00000221909.2	ENSG00000237499.5	ENSG00000167653.4	ENSG00000238249.2	ENSG00000232679.1	ENSG00000234546.2	ENSG00000227540.1	ENSG00000211460.10	ENSG00000228782.6	ENSG00000180992.6	ENSG00000170004.15	ENSG00000146197.8	ENSG00000214595.10	ENSG00000223612.3	ENSG00000173156.5	ENSG00000231050.1	ENSG00000222640.1	ENSG00000233384.1	ENSG00000230555.2	ENSG00000240476.1	ENSG00000274588.1	ENSG00000241360.1
109	ENSG00000229785.1	ENSG00000255284.1	ENSG00000233569.1	ENSG00000222022.1	ENSG00000215421.8	ENSG00000227848.1	ENSG00000227755.1	ENSG00000196535.13	ENSG00000173818.15	ENSG00000221916.3	ENSG00000228705.1	ENSG00000167815.10	ENSG00000238273.3	ENSG00000232746.1	ENSG00000234518.2	ENSG00000227440.1	ENSG00000211448.10	ENSG00000228065.9	ENSG00000180155.17	ENSG00000170037.12	ENSG00000277157.1	ENSG00000214654.6	ENSG00000223478.1	ENSG00000181045.13	ENSG00000231064.4	ENSG00000222489.1	ENSG00000233369.6	ENSG00000228506.1	ENSG00000235054.1	ENSG00000158092.5	ENSG00000241852.8
110	ENSG00000230555.2	ENSG00000255305.1	ENSG00000232671.4	ENSG00000236307.2	ENSG00000214389.2	ENSG00000228696.7	ENSG00000228686.2	ENSG00000197506.7	ENSG00000173638.17	ENSG00000221972.3	ENSG00000228878.6	ENSG00000167962.11	ENSG00000238278.3	ENSG00000222017.1	ENSG00000234354.3	ENSG00000225107.1	ENSG00000204653.8	ENSG00000234028.3	ENSG00000178980.13	ENSG00000168703.5	ENSG00000188021.8	ENSG00000221944.4	ENSG00000267645.4	ENSG00000185834.10	ENSG00000231106.2	ENSG00000225684.3	ENSG00000233328.3	ENSG00000228397.1	ENSG00000235109.6	ENSG00000261010.1	ENSG00000239776.2
111	ENSG00000230392.1	ENSG00000254098.1	ENSG00000232498.1	ENSG00000222011.7	ENSG00000214401.4	ENSG00000230724.8	ENSG00000230267.6	ENSG00000174780.14	ENSG00000176261.14	ENSG00000221988.11	ENSG00000229043.2	ENSG00000167978.15	ENSG00000238837.3	ENSG00000222009.7	ENSG00000227777.1	ENSG00000223552.1	ENSG00000210140.1	ENSG00000235092.4	ENSG00000178623.10	ENSG00000168765.14	ENSG00000280173.1	ENSG00000221890.2	ENSG00000224520.2	ENSG00000184697.6	ENSG00000008300.13	ENSG00000222222.1	ENSG00000233325.3	ENSG00000228211.2	ENSG00000229664.1	ENSG00000156298.11	ENSG00000254237.4
112	ENSG00000234176.1	ENSG00000254256.1	ENSG00000232472.1	ENSG00000234869.1	ENSG00000173674.9	ENSG00000231742.4	ENSG00000230196.1	ENSG00000174600.12	ENSG00000175766.10	ENSG00000221995.5	ENSG00000229390.1	ENSG00000165507.8	ENSG00000239282.6	ENSG00000231290.4	ENSG00000228109.1	ENSG00000164035.8	ENSG00000207561.1	ENSG00000235098.7	ENSG00000178522.13	ENSG00000169490.15	ENSG00000163344.5	ENSG00000221887.5	ENSG00000224417.2	ENSG00000158470.5	ENSG00000229539.1	ENSG00000222043.2	ENSG00000233154.4	ENSG00000227964.1	ENSG00000233718.4	ENSG00000155744.8	ENSG00000140943.15
113	ENSG00000233985.1	ENSG00000254395.1	ENSG00000232395.1	ENSG00000234899.8	ENSG00000172379.17	ENSG00000231703.2	ENSG00000230183.4	ENSG00000177106.13	ENSG00000180828.2	ENSG00000222009.7	ENSG00000239470.3	ENSG00000148925.9	ENSG00000239306.4	ENSG00000231345.3	ENSG00000228205.1	ENSG00000221069.1	ENSG00000213080.3	ENSG00000235162.7	ENSG00000182511.10	ENSG00000164976.8	ENSG00000178429.9	ENSG00000214725.6	ENSG00000224307.1	ENSG00000188549.11	ENSG00000229626.1	ENSG00000224152.1	ENSG00000234648.1	ENSG00000227954.5	ENSG00000229613.1	ENSG00000154153.12	ENSG00000254162.1
114	ENSG00000236120.5	ENSG00000254413.7	ENSG00000229557.1	ENSG00000221957.7	ENSG00000176771.14	ENSG00000231367.4	ENSG00000230074.1	ENSG00000184900.14	ENSG00000180777.12	ENSG00000218690.1	ENSG00000239247.3	ENSG00000165887.10	ENSG00000239332.4	ENSG00000221968.7	ENSG00000226281.2	ENSG00000162981.13	ENSG00000213079.8	ENSG00000235387.1	ENSG00000184985.15	ENSG00000166949.14	ENSG00000177485.6	ENSG00000214975.4	ENSG00000266560.4	ENSG00000188505.4	ENSG00000229766.5	ENSG00000224149.1	ENSG00000234557.2	ENSG00000227744.4	ENSG00000222898.1	ENSG00000213742.5	ENSG00000144366.14
115	ENSG00000235885.6	ENSG00000253485.2	ENSG00000229891.1	ENSG00000221955.9	ENSG00000176728.6	ENSG00000232324.1	ENSG00000230023.2	ENSG00000173597.7	ENSG00000179954.13	ENSG00000214954.7	ENSG00000238213.1	ENSG00000165916.7	ENSG00000242516.1	ENSG00000221947.6	ENSG00000224945.1	ENSG00000222019.6	ENSG00000213024.9	ENSG00000235505.6	ENSG00000199436.1	ENSG00000166961.13	ENSG00000163751.3	ENSG00000215187.8	ENSG00000266869.1	ENSG00000211965.3	ENSG00000229848.1	ENSG00000224127.1	ENSG00000234494.6	ENSG00000229474.5	ENSG00000007944.13	ENSG00000213782.6	ENSG00000124233.11
116	ENSG00000235790.6	ENSG00000253590.1	ENSG00000232325.3	ENSG00000221949.5	ENSG00000176532.3	ENSG00000232320.6	ENSG00000229782.1	ENSG00000188338.13	ENSG00000182853.10	ENSG00000213225.7	ENSG00000240771.5	ENSG00000166278.13	ENSG00000242396.1	ENSG00000221944.4	ENSG00000214706.9	ENSG00000222011.7	ENSG00000213023.8	ENSG00000233871.1	ENSG00000186806.5	ENSG00000163251.3	ENSG00000177455.10	ENSG00000223768.1	ENSG00000122952.15	ENSG00000214110.3	ENSG00000229873.1	ENSG00000225731.1	ENSG00000234460.1	ENSG00000229150.1	ENSG00000230510.5	ENSG00000213901.9	ENSG00000124126.12
117	ENSG00000236617.2	ENSG00000253683.1	ENSG00000234261.2	ENSG00000234912.8	ENSG00000175906.4	ENSG00000236306.2	ENSG00000231443.2	ENSG00000185189.14	ENSG00000182768.8	ENSG00000213424.7	ENSG00000240731.1	ENSG00000166394.13	ENSG00000239388.7	ENSG00000221930.6	ENSG00000224616.1	ENSG00000221990.4	ENSG00000212916.4	ENSG00000233937.5	ENSG00000158869.9	ENSG00000163728.9	ENSG00000279800.1	ENSG00000225205.4	ENSG00000266964.4	ENSG00000144746.6	ENSG00000229931.1	ENSG00000228929.1	ENSG00000234449.2	ENSG00000228903.5	ENSG00000231889.6	ENSG00000214113.9	ENSG00000264707.1
118	ENSG00000237693.4	ENSG00000258806.1	ENSG00000226221.1	ENSG00000235173.5	ENSG00000178607.14	ENSG00000236145.1	ENSG00000229642.1	ENSG00000064270.11	ENSG00000182742.5	ENSG00000267284.1	ENSG00000240497.2	ENSG00000166589.11	ENSG00000242193.8	ENSG00000222881.1	ENSG00000224383.6	ENSG00000221978.10	ENSG00000212864.3	ENSG00000233999.3	ENSG00000196739.13	ENSG00000163898.8	ENSG00000177098.7	ENSG00000223637.6	ENSG00000267009.5	ENSG00000221883.2	ENSG00000230102.6	ENSG00000225649.4	ENSG00000234420.6	ENSG00000228847.1	ENSG00000231817.6	ENSG00000214313.7	ENSG00000264725.1
119	ENSG00000243517.1	ENSG00000264026.1	ENSG00000235531.8	ENSG00000235277.1	ENSG00000183347.14	ENSG00000235876.2	ENSG00000029559.6	ENSG00000163513.16	ENSG00000186153.15	ENSG00000154930.13	ENSG00000240344.7	ENSG00000166927.11	ENSG00000246889.2	ENSG00000222894.1	ENSG00000225886.2	ENSG00000221955.9	ENSG00000212789.4	ENSG00000234160.1	ENSG00000196683.9	ENSG00000164171.9	ENSG00000280304.1	ENSG00000229944.3	ENSG00000267057.4	ENSG00000221845.4	ENSG00000228798.1	ENSG00000233461.4	ENSG00000234290.2	ENSG00000228801.5	ENSG00000231527.4	ENSG00000260763.1	ENSG00000264920.1
120	ENSG00000243455.3	ENSG00000230033.1	ENSG00000234062.6	ENSG00000225511.5	ENSG00000182872.14	ENSG00000235776.2	ENSG00000230638.4	ENSG00000173262.10	ENSG00000163898.8	ENSG00000280414.1	ENSG00000240137.4	ENSG00000163162.7	ENSG00000242616.3	ENSG00000230847.4	ENSG00000225745.7	ENSG00000221914.7	ENSG00000207331.1	ENSG00000233057.1	ENSG00000198925.9	ENSG00000228013.1	ENSG00000271787.1	ENSG00000230650.1	ENSG00000127831.9	ENSG00000221829.8	ENSG00000228801.5	ENSG00000233532.4	ENSG00000234229.6	ENSG00000230676.1	ENSG00000231292.6	ENSG00000260641.1	ENSG00000265096.1
121	ENSG00000243155.1	ENSG00000275560.1	ENSG00000226102.3	ENSG00000235374.2	ENSG00000186281.11	ENSG00000235601.1	ENSG00000230438.6	ENSG00000172382.8	ENSG00000155066.14	ENSG00000079332.13	ENSG00000239857.5	ENSG00000163466.14	ENSG00000242732.4	ENSG00000222808.1	ENSG00000225678.2	ENSG00000221887.5	ENSG00000204160.10	ENSG00000234327.6	ENSG00000198300.11	ENSG00000227925.1	ENSG00000271680.1	ENSG00000230701.2	ENSG00000127184.9	ENSG00000221823.9	ENSG00000228820.2	ENSG00000233554.4	ENSG00000234176.1	ENSG00000230067.3	ENSG00000232759.1	ENSG00000260776.4	ENSG00000265200.1
122	ENSG00000242741.1	ENSG00000280173.1	ENSG00000227456.6	ENSG00000221947.6	ENSG00000185963.12	ENSG00000236711.2	ENSG00000230435.1	ENSG00000172379.17	ENSG00000197147.11	ENSG00000075142.12	ENSG00000239827.7	ENSG00000159189.10	ENSG00000242779.5	ENSG00000225377.4	ENSG00000225383.5	ENSG00000221838.8	ENSG00000212724.3	ENSG00000234465.9	ENSG00000200152.1	ENSG00000227896.2	ENSG00000271302.1	ENSG00000231028.7	ENSG00000126602.9	ENSG00000221821.3	ENSG00000228836.7	ENSG00000233672.5	ENSG00000233985.1	ENSG00000230024.1	ENSG00000232729.6	ENSG00000261039.2	ENSG00000265203.1
123	ENSG00000242675.1	ENSG00000280180.1	ENSG00000227401.1	ENSG00000221944.4	ENSG00000186767.5	ENSG00000236663.1	ENSG00000232021.5	ENSG00000163064.6	ENSG00000155761.12	ENSG00000081026.17	ENSG00000230148.7	ENSG00000160877.5	ENSG00000242960.1	ENSG00000224635.1	ENSG00000225210.4	ENSG00000221829.8	ENSG00000181885.17	ENSG00000234502.2	ENSG00000207650.1	ENSG00000260300.4	ENSG00000271046.1	ENSG00000026751.15	ENSG00000225530.1	ENSG00000221818.7	ENSG00000228889.5	ENSG00000233762.3	ENSG00000230583.5	ENSG00000229896.2	ENSG00000232613.5	ENSG00000274698.1	ENSG00000265205.1
124	ENSG00000111605.15	ENSG00000279778.1	ENSG00000227363.1	ENSG00000221866.8	ENSG00000197265.7	ENSG00000236473.1	ENSG00000231971.4	ENSG00000167772.10	ENSG00000126005.14	ENSG00000271620.1	ENSG00000229848.1	ENSG00000161642.16	ENSG00000243056.1	ENSG00000218803.1	ENSG00000225206.5	ENSG00000163347.5	ENSG00000165171.9	ENSG00000234506.4	ENSG00000212916.4	ENSG00000266560.4	ENSG00000280739.1	ENSG00000229604.2	ENSG00000122133.15	ENSG00000221817.8	ENSG00000228929.1	ENSG00000233817.1	ENSG00000230587.1	ENSG00000229835.2	ENSG00000232411.1	ENSG00000149021.5	ENSG00000265243.1
125	ENSG00000230834.1	ENSG00000279905.1	ENSG00000227199.1	ENSG00000221829.8	ENSG00000196968.9	ENSG00000238250.1	ENSG00000231870.4	ENSG00000184454.6	ENSG00000125848.9	ENSG00000004399.11	ENSG00000236700.4	ENSG00000162458.11	ENSG00000243069.6	ENSG00000228409.4	ENSG00000226686.6	ENSG00000221818.7	ENSG00000167755.12	ENSG00000234546.2	ENSG00000231421.6	ENSG00000267045.1	ENSG00000176533.11	ENSG00000229781.1	ENSG00000223749.6	ENSG00000222881.1	ENSG00000228956.7	ENSG00000232237.3	ENSG00000230657.5	ENSG00000229750.1	ENSG00000232160.5	ENSG00000214455.4	ENSG00000265366.5
126	ENSG00000076344.14	ENSG00000278030.1	ENSG00000234171.2	ENSG00000235453.6	ENSG00000198932.11	ENSG00000240871.4	ENSG00000231827.2	ENSG00000184489.10	ENSG00000124490.12	ENSG00000008735.13	ENSG00000134780.8	ENSG00000154914.15	ENSG00000243238.1	ENSG00000224607.4	ENSG00000226601.1	ENSG00000221539.1	ENSG00000171246.5	ENSG00000234614.1	ENSG00000212766.8	ENSG00000267073.1	ENSG00000272293.1	ENSG00000229950.1	ENSG00000263823.1	ENSG00000222849.1	ENSG00000228962.1	ENSG00000232531.3	ENSG00000227195.7	ENSG00000229604.2	ENSG00000233818.1	ENSG00000215217.5	ENSG00000265415.1
127	ENSG00000074211.12	ENSG00000278597.1	ENSG00000234247.1	ENSG00000235501.4	ENSG00000198788.8	ENSG00000240449.1	ENSG00000231795.1	ENSG00000176101.10	ENSG00000124302.11	ENSG00000064961.17	ENSG00000233818.1	ENSG00000230724.8	ENSG00000243302.3	ENSG00000224596.6	ENSG00000226562.3	ENSG00000223274.4	ENSG00000163017.12	ENSG00000234665.7	ENSG00000221539.1	ENSG00000264668.1	ENSG00000182670.12	ENSG00000230472.4	ENSG00000222713.1	ENSG00000223969.4	ENSG00000229056.2	ENSG00000232611.1	ENSG00000224727.1	ENSG00000012660.12	ENSG00000233426.3	ENSG00000215424.8	ENSG00000263718.2
128	ENSG00000251580.1	ENSG00000275894.1	ENSG00000234327.6	ENSG00000221719.1	ENSG00000198610.9	ENSG00000240445.3	ENSG00000231728.3	ENSG00000197256.9	ENSG00000124172.8	ENSG00000059573.7	ENSG00000233639.4	ENSG00000230676.1	ENSG00000243449.5	ENSG00000224520.2	ENSG00000226471.5	ENSG00000163995.17	ENSG00000163565.17	ENSG00000233008.4	ENSG00000222604.2	ENSG00000264755.1	ENSG00000183722.7	ENSG00000230061.2	ENSG00000270689.1	ENSG00000223396.2	ENSG00000229124.5	ENSG00000232811.1	ENSG00000224577.1	ENSG00000231010.1	ENSG00000235194.7	ENSG00000215452.3	ENSG00000263847.1
129	ENSG00000167193.7	ENSG00000275180.1	ENSG00000230267.6	ENSG00000223305.1	ENSG00000198576.3	ENSG00000240045.1	ENSG00000231551.5	ENSG00000159166.12	ENSG00000132196.12	ENSG00000280776.1	ENSG00000233338.1	ENSG00000231437.3	ENSG00000243896.3	ENSG00000224383.6	ENSG00000226251.4	ENSG00000222937.1	ENSG00000163817.14	ENSG00000234906.7	ENSG00000222268.1	ENSG00000265033.2	ENSG00000273066.4	ENSG00000230330.1	ENSG00000270820.4	ENSG00000224376.1	ENSG00000229417.1	ENSG00000232871.7	ENSG00000225556.1	ENSG00000230629.2	ENSG00000233384.1	ENSG00000215910.6	ENSG00000264243.1
130	ENSG00000230662.1	ENSG00000275484.1	ENSG00000234493.1	ENSG00000223202.1	ENSG00000198502.5	ENSG00000241475.1	ENSG00000214822.7	ENSG00000159640.13	ENSG00000130706.11	ENSG00000271788.1	ENSG00000233325.3	ENSG00000260289.1	ENSG00000241566.1	ENSG00000224348.2	ENSG00000228307.1	ENSG00000222894.1	ENSG00000164325.7	ENSG00000234899.8	ENSG00000222036.6	ENSG00000264345.1	ENSG00000279744.1	ENSG00000228623.3	ENSG00000270882.2	ENSG00000224361.1	ENSG00000232197.1	ENSG00000231249.1	ENSG00000225342.2	ENSG00000230829.3	ENSG00000233355.5	ENSG00000215912.10	ENSG00000264304.1
131	ENSG00000230666.4	ENSG00000272482.1	ENSG00000227038.2	ENSG00000222987.1	ENSG00000199874.1	ENSG00000242615.1	ENSG00000211949.3	ENSG00000279430.1	ENSG00000139194.6	ENSG00000280194.1	ENSG00000233217.1	ENSG00000267015.1	ENSG00000241656.1	ENSG00000228439.4	ENSG00000226221.1	ENSG00000222509.1	ENSG00000175806.13	ENSG00000234883.3	ENSG00000224635.1	ENSG00000264370.1	ENSG00000279526.1	ENSG00000228679.1	ENSG00000270933.1	ENSG00000225886.2	ENSG00000234664.1	ENSG00000231298.5	ENSG00000226757.2	ENSG00000230812.4	ENSG00000233237.5	ENSG00000152332.14	ENSG00000264340.1
132	ENSG00000230673.3	ENSG00000263968.2	ENSG00000227012.2	ENSG00000222894.1	ENSG00000199652.2	ENSG00000091164.11	ENSG00000214960.8	ENSG00000171219.8	ENSG00000137824.14	ENSG00000278473.1	ENSG00000232233.1	ENSG00000267095.1	ENSG00000241749.4	ENSG00000224307.1	ENSG00000226141.1	ENSG00000163644.13	ENSG00000183160.8	ENSG00000236088.8	ENSG00000140807.5	ENSG00000261996.1	ENSG00000279484.1	ENSG00000229005.2	ENSG00000270956.1	ENSG00000136830.10	ENSG00000233527.7	ENSG00000231714.1	ENSG00000226751.2	ENSG00000228528.1	ENSG00000233077.1	ENSG00000149600.10	ENSG00000264456.1
133	ENSG00000230701.2	ENSG00000272899.2	ENSG00000234500.1	ENSG00000222713.1	ENSG00000173915.11	ENSG00000230734.1	ENSG00000214975.4	ENSG00000075461.5	ENSG00000136868.10	ENSG00000275441.1	ENSG00000232415.1	ENSG00000267221.1	ENSG00000241945.6	ENSG00000225855.5	ENSG00000226038.5	ENSG00000224081.6	ENSG00000184584.11	ENSG00000239617.1	ENSG00000141378.14	ENSG00000261114.1	ENSG00000183908.5	ENSG00000229043.2	ENSG00000270977.1	ENSG00000137936.15	ENSG00000239246.3	ENSG00000231747.1	ENSG00000215271.7	ENSG00000228544.1	ENSG00000232995.6	ENSG00000149485.15	ENSG00000262370.4
134	ENSG00000230732.4	ENSG00000272945.1	ENSG00000233124.1	ENSG00000226711.5	ENSG00000170876.7	ENSG00000080371.5	ENSG00000166033.10	ENSG00000077238.12	ENSG00000140939.13	ENSG00000278989.1	ENSG00000232442.1	ENSG00000265531.2	ENSG00000241990.4	ENSG00000228451.3	ENSG00000227486.1	ENSG00000223855.1	ENSG00000204248.9	ENSG00000237413.4	ENSG00000225265.1	ENSG00000261270.1	ENSG00000179776.16	ENSG00000230606.9	ENSG00000222937.1	ENSG00000221866.8	ENSG00000239415.1	ENSG00000231991.4	ENSG00000226627.1	ENSG00000227128.4	ENSG00000234546.2	ENSG00000149182.13	ENSG00000125378.14
135	ENSG00000231156.1	ENSG00000270039.1	ENSG00000233184.5	ENSG00000225489.5	ENSG00000164949.6	ENSG00000064195.7	ENSG00000165556.9	ENSG00000078596.9	ENSG00000140538.15	ENSG00000272259.4	ENSG00000133063.14	ENSG00000265787.1	ENSG00000242147.1	ENSG00000222761.1	ENSG00000227440.1	ENSG00000223829.4	ENSG00000198721.11	ENSG00000237476.1	ENSG00000226397.6	ENSG00000261652.2	ENSG00000163820.13	ENSG00000231711.2	ENSG00000222545.1	ENSG00000221909.2	ENSG00000237352.2	ENSG00000233491.5	ENSG00000226330.1	ENSG00000227447.1	ENSG00000234494.6	ENSG00000253392.2	ENSG00000127311.8
136	ENSG00000029993.13	ENSG00000270419.1	ENSG00000228389.1	ENSG00000225470.5	ENSG00000144837.7	ENSG00000230337.1	ENSG00000169871.11	ENSG00000080189.13	ENSG00000145911.5	ENSG00000272129.1	ENSG00000135535.13	ENSG00000265002.1	ENSG00000239382.9	ENSG00000228470.1	ENSG00000227379.2	ENSG00000223799.1	ENSG00000197894.9	ENSG00000237854.3	ENSG00000226876.2	ENSG00000260337.3	ENSG00000164091.10	ENSG00000223459.5	ENSG00000223783.1	ENSG00000145431.9	ENSG00000237491.7	ENSG00000233358.2	ENSG00000226243.1	ENSG00000231407.4	ENSG00000234444.8	ENSG00000253706.4	ENSG00000266258.1
137	ENSG00000259420.4	ENSG00000270547.4	ENSG00000228211.2	ENSG00000229931.1	ENSG00000125398.5	ENSG00000166484.18	ENSG00000169604.18	ENSG00000080573.6	ENSG00000144452.13	ENSG00000273556.1	ENSG00000236829.8	ENSG00000264007.1	ENSG00000239472.3	ENSG00000228502.1	ENSG00000227311.3	ENSG00000223749.6	ENSG00000199851.2	ENSG00000237857.2	ENSG00000228223.2	ENSG00000270933.1	ENSG00000187653.11	ENSG00000233429.8	ENSG00000222448.1	ENSG00000221916.3	ENSG00000237517.7	ENSG00000232000.2	ENSG00000226191.3	ENSG00000224622.1	ENSG00000234380.1	ENSG00000253417.4	ENSG00000120925.12
138	ENSG00000229563.5	ENSG00000268686.1	ENSG00000227775.3	ENSG00000229922.4	ENSG00000130021.12	ENSG00000166347.17	ENSG00000168916.14	ENSG00000198753.10	ENSG00000149295.12	ENSG00000279628.1	ENSG00000234335.1	ENSG00000264012.1	ENSG00000234614.1	ENSG00000228566.1	ENSG00000227308.2	ENSG00000223703.1	ENSG00000159184.7	ENSG00000237976.1	ENSG00000227896.2	ENSG00000260470.1	ENSG00000280294.1	ENSG00000233009.1	ENSG00000222345.1	ENSG00000146648.14	ENSG00000237643.1	ENSG00000233292.1	ENSG00000226179.4	ENSG00000224577.1	ENSG00000234261.2	ENSG00000253426.4	ENSG00000266916.4
139	ENSG00000167191.10	ENSG00000266053.2	ENSG00000228630.4	ENSG00000229835.2	ENSG00000129654.7	ENSG00000166025.16	ENSG00000168615.10	ENSG00000279822.1	ENSG00000148848.13	ENSG00000279605.1	ENSG00000234999.1	ENSG00000262097.1	ENSG00000235109.6	ENSG00000225302.2	ENSG00000227262.3	ENSG00000223563.1	ENSG00000162391.10	ENSG00000236548.1	ENSG00000228661.1	ENSG00000260837.1	ENSG00000186810.7	ENSG00000233030.2	ENSG00000268555.1	ENSG00000213903.7	ENSG00000237647.7	ENSG00000234814.6	ENSG00000227367.1	ENSG00000224376.1	ENSG00000235385.1	ENSG00000253477.4	ENSG00000267045.1
140	ENSG00000230570.1	ENSG00000265399.1	ENSG00000019991.14	ENSG00000229671.1	ENSG00000139178.9	ENSG00000229728.1	ENSG00000171812.9	ENSG00000148362.9	ENSG00000156299.11	ENSG00000273257.1	ENSG00000236307.2	ENSG00000262445.3	ENSG00000235437.6	ENSG00000226757.2	ENSG00000227218.6	ENSG00000227053.1	ENSG00000201048.1	ENSG00000236763.2	ENSG00000137869.12	ENSG00000259672.1	ENSG00000168802.11	ENSG00000233297.4	ENSG00000269559.2	ENSG00000213782.6	ENSG00000237686.5	ENSG00000234840.1	ENSG00000227191.5	ENSG00000225708.5	ENSG00000235374.2	ENSG00000253679.1	ENSG00000267060.4
141	ENSG00000165685.7	ENSG00000263818.4	ENSG00000215114.6	ENSG00000011028.12	ENSG00000141543.8	ENSG00000229852.2	ENSG00000171360.3	ENSG00000184232.7	ENSG00000186665.8	ENSG00000049759.15	ENSG00000236104.2	ENSG00000262539.1	ENSG00000235475.1	ENSG00000226380.6	ENSG00000227128.4	ENSG00000223403.3	ENSG00000200847.1	ENSG00000236833.1	ENSG00000228649.7	ENSG00000260072.1	ENSG00000154133.13	ENSG00000233377.1	ENSG00000269918.1	ENSG00000214776.8	ENSG00000237693.4	ENSG00000234857.2	ENSG00000033050.6	ENSG00000225655.4	ENSG00000235304.1	ENSG00000253692.3	ENSG00000267216.1
142	ENSG00000229970.3	ENSG00000253768.1	ENSG00000218048.2	ENSG00000231160.8	ENSG00000140688.15	ENSG00000229891.1	ENSG00000170873.17	ENSG00000274092.1	ENSG00000196503.2	ENSG00000047315.13	ENSG00000235890.2	ENSG00000261618.1	ENSG00000233871.1	ENSG00000226314.6	ENSG00000227008.2	ENSG00000227060.5	ENSG00000204267.12	ENSG00000236859.5	ENSG00000229870.1	ENSG00000260114.2	ENSG00000154175.15	ENSG00000233396.6	ENSG00000224184.4	ENSG00000214765.7	ENSG00000237949.1	ENSG00000234869.1	ENSG00000227141.2	ENSG00000225434.2	ENSG00000235241.1	ENSG00000238197.4	ENSG00000267226.2
143	ENSG00000229976.1	ENSG00000253802.1	ENSG00000218073.1	ENSG00000233426.3	ENSG00000145779.7	ENSG00000229980.4	ENSG00000170498.8	ENSG00000165802.18	ENSG00000211951.2	ENSG00000272077.1	ENSG00000235613.2	ENSG00000261742.4	ENSG00000233930.3	ENSG00000226308.1	ENSG00000226953.6	ENSG00000228300.12	ENSG00000204262.10	ENSG00000236975.1	ENSG00000229618.1	ENSG00000258955.1	ENSG00000154556.16	ENSG00000233421.4	ENSG00000224081.6	ENSG00000219642.2	ENSG00000237950.1	ENSG00000235027.1	ENSG00000227135.1	ENSG00000225264.3	ENSG00000222726.1	ENSG00000238207.1	ENSG00000267251.2
144	ENSG00000230067.3	ENSG00000251988.1	ENSG00000171552.11	ENSG00000231062.1	ENSG00000145685.12	ENSG00000230062.5	ENSG00000170190.14	ENSG00000159352.14	ENSG00000211640.3	ENSG00000075618.16	ENSG00000230630.2	ENSG00000260325.1	ENSG00000234062.6	ENSG00000226180.3	ENSG00000228315.10	ENSG00000226891.5	ENSG00000212766.8	ENSG00000236996.1	ENSG00000221821.3	ENSG00000259030.5	ENSG00000277851.1	ENSG00000233529.1	ENSG00000225518.2	ENSG00000222019.6	ENSG00000237970.1	ENSG00000235098.7	ENSG00000226954.1	ENSG00000225226.1	ENSG00000221823.9	ENSG00000238213.1	ENSG00000267270.4
145	ENSG00000230118.1	ENSG00000235643.1	ENSG00000171360.3	ENSG00000231043.3	ENSG00000145147.18	ENSG00000230109.1	ENSG00000169905.11	ENSG00000182325.9	ENSG00000211611.2	ENSG00000221886.3	ENSG00000236833.1	ENSG00000267493.3	ENSG00000234210.1	ENSG00000226991.2	ENSG00000214595.10	ENSG00000144730.15	ENSG00000211973.2	ENSG00000237181.1	ENSG00000221829.8	ENSG00000259054.1	ENSG00000146007.9	ENSG00000231621.1	ENSG00000225511.5	ENSG00000222017.1	ENSG00000238058.1	ENSG00000235194.7	ENSG00000226953.6	ENSG00000225210.4	ENSG00000222954.1	ENSG00000238284.1	ENSG00000121690.8
146	ENSG00000230216.1	ENSG00000242076.2	ENSG00000171105.12	ENSG00000230992.3	ENSG00000144802.10	ENSG00000230165.1	ENSG00000169894.16	ENSG00000181885.17	ENSG00000211456.9	ENSG00000221949.5	ENSG00000236830.5	ENSG00000260528.3	ENSG00000234241.1	ENSG00000227288.3	ENSG00000211934.3	ENSG00000230424.1	ENSG00000227486.1	ENSG00000237234.5	ENSG00000221838.8	ENSG00000259321.1	ENSG00000048392.10	ENSG00000233578.1	ENSG00000225313.4	ENSG00000222001.2	ENSG00000238098.7	ENSG00000235505.6	ENSG00000226944.1	ENSG00000225177.4	ENSG00000207251.1	ENSG00000238287.1	ENSG00000120057.4
147	ENSG00000230305.2	ENSG00000242259.7	ENSG00000170921.13	ENSG00000233585.1	ENSG00000166851.13	ENSG00000230223.5	ENSG00000175324.8	ENSG00000166510.12	ENSG00000211454.12	ENSG00000270076.1	ENSG00000226976.3	ENSG00000259498.1	ENSG00000234261.2	ENSG00000224644.1	ENSG00000215041.8	ENSG00000232002.1	ENSG00000223529.1	ENSG00000237238.2	ENSG00000213225.7	ENSG00000258450.1	ENSG00000171621.12	ENSG00000232306.1	ENSG00000226535.1	ENSG00000221995.5	ENSG00000238120.1	ENSG00000235513.1	ENSG00000226864.1	ENSG00000225166.1	ENSG00000200360.1	ENSG00000260563.3	ENSG00000266200.5
148	ENSG00000259341.1	ENSG00000239665.7	ENSG00000170606.12	ENSG00000233725.6	ENSG00000155760.2	ENSG00000264049.1	ENSG00000174943.8	ENSG00000228288.5	ENSG00000211450.8	ENSG00000221955.9	ENSG00000242349.4	ENSG00000259630.2	ENSG00000234262.1	ENSG00000224858.5	ENSG00000176692.5	ENSG00000231969.1	ENSG00000221890.2	ENSG00000235713.1	ENSG00000212694.7	ENSG00000258457.4	ENSG00000279249.1	ENSG00000232621.1	ENSG00000265018.5	ENSG00000221988.11	ENSG00000238121.4	ENSG00000233922.2	ENSG00000228541.1	ENSG00000226443.3	ENSG00000200204.1	ENSG00000238961.1	ENSG00000119408.15
149	ENSG00000259158.2	ENSG00000240024.4	ENSG00000175455.13	ENSG00000233754.1	ENSG00000154262.11	ENSG00000166619.11	ENSG00000173889.14	ENSG00000229168.4	ENSG00000211445.10	ENSG00000221990.4	ENSG00000223669.1	ENSG00000259760.1	ENSG00000234338.1	ENSG00000224939.1	ENSG00000180353.9	ENSG00000231924.8	ENSG00000221883.2	ENSG00000235897.1	ENSG00000212479.2	ENSG00000256694.1	ENSG00000277043.1	ENSG00000231475.3	ENSG00000265055.1	ENSG00000221978.10	ENSG00000236512.1	ENSG00000234020.1	ENSG00000229140.7	ENSG00000226432.3	ENSG00000199400.1	ENSG00000275719.1	ENSG00000265519.1
150	ENSG00000259045.1	ENSG00000240280.5	ENSG00000178075.18	ENSG00000230899.1	ENSG00000162623.14	ENSG00000228701.1	ENSG00000177853.13	ENSG00000229275.1	ENSG00000210144.1	ENSG00000278266.1	ENSG00000227082.1	ENSG00000259842.2	ENSG00000234420.6	ENSG00000228168.1	ENSG00000180233.10	ENSG00000231920.1	ENSG00000221882.2	ENSG00000233038.4	ENSG00000211942.3	ENSG00000267296.2	ENSG00000173198.5	ENSG00000231535.4	ENSG00000265136.1	ENSG00000221972.3	ENSG00000236581.7	ENSG00000234327.6	ENSG00000229091.2	ENSG00000226398.1	ENSG00000201633.1	ENSG00000238125.1	ENSG00000265666.1
151	ENSG00000273032.1	ENSG00000238228.1	ENSG00000177303.8	ENSG00000233818.1	ENSG00000160710.14	ENSG00000228930.1	ENSG00000178776.4	ENSG00000228430.7	ENSG00000213079.8	ENSG00000222014.5	ENSG00000225356.3	ENSG00000260001.5	ENSG00000234432.4	ENSG00000230844.2	ENSG00000183688.4	ENSG00000231794.4	ENSG00000221843.3	ENSG00000233110.1	ENSG00000211904.2	ENSG00000270259.2	ENSG00000165475.12	ENSG00000231607.7	ENSG00000265206.3	ENSG00000221949.5	ENSG00000236667.1	ENSG00000234373.1	ENSG00000228623.3	ENSG00000226318.1	ENSG00000201231.1	ENSG00000232386.8	ENSG00000265688.1
152	ENSG00000230581.2	ENSG00000238278.3	ENSG00000177000.9	ENSG00000232187.1	ENSG00000160182.2	ENSG00000228935.1	ENSG00000182985.15	ENSG00000229091.2	ENSG00000213064.8	ENSG00000278022.1	ENSG00000225471.4	ENSG00000258900.1	ENSG00000234449.2	ENSG00000227218.6	ENSG00000182782.7	ENSG00000152766.5	ENSG00000221823.9	ENSG00000228057.1	ENSG00000211890.3	ENSG00000256967.1	ENSG00000172724.10	ENSG00000229234.1	ENSG00000265246.1	ENSG00000221947.6	ENSG00000236682.1	ENSG00000234380.1	ENSG00000230084.4	ENSG00000226121.2	ENSG00000204381.10	ENSG00000237378.2	ENSG00000265743.1
153	ENSG00000207370.1	ENSG00000239246.3	ENSG00000175538.9	ENSG00000230635.2	ENSG00000164405.9	ENSG00000229150.1	ENSG00000182747.4	ENSG00000228663.1	ENSG00000212993.4	ENSG00000221059.1	ENSG00000250643.1	ENSG00000258976.1	ENSG00000234456.6	ENSG00000230928.1	ENSG00000188257.9	ENSG00000153187.15	ENSG00000221821.3	ENSG00000228709.1	ENSG00000213700.3	ENSG00000278192.1	ENSG00000221821.3	ENSG00000227827.3	ENSG00000265273.1	ENSG00000266651.1	ENSG00000236753.4	ENSG00000233254.1	ENSG00000229961.1	ENSG00000231599.1	ENSG00000204253.4	ENSG00000237380.5	ENSG00000265778.2
154	ENSG00000273388.1	ENSG00000235618.6	ENSG00000181218.5	ENSG00000230561.3	ENSG00000164099.3	ENSG00000229271.1	ENSG00000182667.13	ENSG00000229051.1	ENSG00000212916.4	ENSG00000278389.1	ENSG00000250641.1	ENSG00000259023.2	ENSG00000225131.2	ENSG00000230990.1	ENSG00000187091.12	ENSG00000231768.1	ENSG00000221817.8	ENSG00000231768.1	ENSG00000213397.9	ENSG00000280969.1	ENSG00000224415.1	ENSG00000228106.4	ENSG00000230724.8	ENSG00000160471.11	ENSG00000236871.5	ENSG00000231993.1	ENSG00000229846.1	ENSG00000231721.5	ENSG00000203999.7	ENSG00000164405.9	ENSG00000265933.4
155	ENSG00000232100.1	ENSG00000236200.4	ENSG00000180251.4	ENSG00000232006.7	ENSG00000163584.16	ENSG00000229288.1	ENSG00000182179.9	ENSG00000228495.1	ENSG00000212864.3	ENSG00000278530.3	ENSG00000250230.2	ENSG00000258427.3	ENSG00000234494.6	ENSG00000043143.19	ENSG00000186951.15	ENSG00000231747.1	ENSG00000223797.4	ENSG00000231890.6	ENSG00000214954.7	ENSG00000280132.1	ENSG00000224281.4	ENSG00000225536.2	ENSG00000226314.6	ENSG00000060138.11	ENSG00000239282.6	ENSG00000232022.5	ENSG00000215041.8	ENSG00000226053.1	ENSG00000203710.9	ENSG00000164040.15	ENSG00000266019.1
156	ENSG00000258044.1	ENSG00000252361.1	ENSG00000180210.13	ENSG00000231721.5	ENSG00000167034.9	ENSG00000169696.14	ENSG00000182010.9	ENSG00000165215.6	ENSG00000232995.6	ENSG00000221883.2	ENSG00000224281.4	ENSG00000258592.1	ENSG00000234498.3	ENSG00000229715.4	ENSG00000189241.6	ENSG00000231574.4	ENSG00000223723.1	ENSG00000231948.2	ENSG00000221843.3	ENSG00000280171.1	ENSG00000224276.1	ENSG00000225354.1	ENSG00000225131.2	ENSG00000089127.11	ENSG00000239219.2	ENSG00000226443.3	ENSG00000212747.4	ENSG00000227456.6	ENSG00000206418.3	ENSG00000163655.14	ENSG00000262468.4
157	ENSG00000160710.14	ENSG00000232973.10	ENSG00000182771.16	ENSG00000231483.1	ENSG00000199331.1	ENSG00000168575.8	ENSG00000186575.16	ENSG00000228252.7	ENSG00000212747.4	ENSG00000221716.1	ENSG00000224415.1	ENSG00000255462.1	ENSG00000235385.1	ENSG00000230033.1	ENSG00000198768.9	ENSG00000231445.1	ENSG00000223485.1	ENSG00000230373.7	ENSG00000214922.8	ENSG00000279422.1	ENSG00000226738.1	ENSG00000225465.8	ENSG00000226221.1	ENSG00000271267.1	ENSG00000236935.1	ENSG00000230330.1	ENSG00000213344.2	ENSG00000231806.2	ENSG00000205937.10	ENSG00000163631.15	ENSG00000263063.1
158	ENSG00000160182.2	ENSG00000233381.3	ENSG00000185909.13	ENSG00000231240.1	ENSG00000204261.7	ENSG00000167881.13	ENSG00000186493.10	ENSG00000229520.1	ENSG00000212664.5	ENSG00000221500.1	ENSG00000224429.6	ENSG00000255535.2	ENSG00000235043.3	ENSG00000230074.1	ENSG00000198618.5	ENSG00000231441.1	ENSG00000221953.5	ENSG00000230415.1	ENSG00000221988.11	ENSG00000279520.1	ENSG00000226800.5	ENSG00000225470.5	ENSG00000226194.4	ENSG00000052344.14	ENSG00000239200.1	ENSG00000230362.1	ENSG00000183688.4	ENSG00000231889.6	ENSG00000205592.12	ENSG00000237523.1	ENSG00000263096.1
159	ENSG00000231290.4	ENSG00000233441.5	ENSG00000185303.14	ENSG00000232560.5	ENSG00000204070.8	ENSG00000229358.3	ENSG00000166233.11	ENSG00000229407.4	ENSG00000212443.1	ENSG00000222030.1	ENSG00000224712.9	ENSG00000267655.1	ENSG00000239523.4	ENSG00000230104.1	ENSG00000198355.4	ENSG00000232946.1	ENSG00000224568.1	ENSG00000230454.1	ENSG00000221986.5	ENSG00000279525.1	ENSG00000226812.2	ENSG00000225505.1	ENSG00000226121.2	ENSG00000274026.1	ENSG00000241684.4	ENSG00000228655.5	ENSG00000170689.9	ENSG00000017483.13	ENSG00000207347.1	ENSG00000237880.1	ENSG00000168765.14
160	ENSG00000231437.3	ENSG00000232193.1	ENSG00000184922.12	ENSG00000232850.3	ENSG00000211829.5	ENSG00000229481.2	ENSG00000167183.2	ENSG00000228221.4	ENSG00000211976.2	ENSG00000223343.1	ENSG00000224934.2	ENSG00000269958.1	ENSG00000235027.1	ENSG00000222581.1	ENSG00000200480.1	ENSG00000230444.1	ENSG00000225308.2	ENSG00000229886.1	ENSG00000221955.9	ENSG00000279528.1	ENSG00000165102.13	ENSG00000225523.2	ENSG00000239887.4	ENSG00000270084.1	ENSG00000241717.1	ENSG00000228801.5	ENSG00000173530.5	ENSG00000213983.10	ENSG00000207072.1	ENSG00000237978.4	ENSG00000258010.3
161	ENSG00000231453.1	ENSG00000232423.4	ENSG00000184697.6	ENSG00000232838.3	ENSG00000212978.6	ENSG00000229491.4	ENSG00000162998.4	ENSG00000228214.5	ENSG00000211961.3	ENSG00000223290.1	ENSG00000251468.2	ENSG00000231424.2	ENSG00000239556.2	ENSG00000222395.2	ENSG00000200407.1	ENSG00000232884.6	ENSG00000225177.4	ENSG00000228672.3	ENSG00000221949.5	ENSG00000279833.1	ENSG00000221491.2	ENSG00000225526.4	ENSG00000263745.4	ENSG00000270557.1	ENSG00000241764.3	ENSG00000228834.1	ENSG00000173391.7	ENSG00000216740.2	ENSG00000223174.1	ENSG00000238141.2	ENSG00000256967.1
162	ENSG00000231482.2	ENSG00000232713.2	ENSG00000188917.13	ENSG00000232747.2	ENSG00000212719.9	ENSG00000230352.1	ENSG00000144810.14	ENSG00000227992.1	ENSG00000211638.2	ENSG00000222747.1	ENSG00000251169.2	ENSG00000278266.1	ENSG00000239569.3	ENSG00000222317.1	ENSG00000200070.1	ENSG00000146038.10	ENSG00000143157.10	ENSG00000221957.7	ENSG00000221947.6	ENSG00000278847.1	ENSG00000221818.7	ENSG00000225573.4	ENSG00000263766.4	ENSG00000086544.2	ENSG00000242220.5	ENSG00000221968.7	ENSG00000172482.4	ENSG00000217442.3	ENSG00000206922.1	ENSG00000239246.3	ENSG00000257122.4
163	ENSG00000231605.4	ENSG00000230390.1	ENSG00000188372.13	ENSG00000232727.2	ENSG00000211979.2	ENSG00000273759.1	ENSG00000129009.11	ENSG00000229267.2	ENSG00000211644.2	ENSG00000222726.1	ENSG00000251136.7	ENSG00000281183.1	ENSG00000239571.1	ENSG00000224041.3	ENSG00000199327.1	ENSG00000232645.4	ENSG00000226781.1	ENSG00000233426.3	ENSG00000221916.3	ENSG00000279174.1	ENSG00000225936.1	ENSG00000228236.2	ENSG00000263812.4	ENSG00000270882.2	ENSG00000242258.1	ENSG00000227946.1	ENSG00000177663.12	ENSG00000169047.5	ENSG00000206816.1	ENSG00000207554.1	ENSG00000257556.1
164	ENSG00000231638.1	ENSG00000230836.1	ENSG00000187605.14	ENSG00000228639.5	ENSG00000211970.3	ENSG00000259271.1	ENSG00000134824.12	ENSG00000166289.5	ENSG00000198252.10	ENSG00000222389.1	ENSG00000121741.15	ENSG00000281358.1	ENSG00000237424.1	ENSG00000228649.7	ENSG00000201793.1	ENSG00000232479.2	ENSG00000226329.2	ENSG00000228812.6	ENSG00000267751.4	ENSG00000277978.1	ENSG00000225851.1	ENSG00000225855.5	ENSG00000264808.1	ENSG00000278350.1	ENSG00000240053.8	ENSG00000228217.1	ENSG00000176624.10	ENSG00000168958.18	ENSG00000211772.7	ENSG00000272068.1	ENSG00000257588.1
165	ENSG00000231749.2	ENSG00000229659.1	ENSG00000187239.15	ENSG00000233393.1	ENSG00000211967.3	ENSG00000273507.3	ENSG00000134371.9	ENSG00000228801.5	ENSG00000211648.2	ENSG00000222345.1	ENSG00000122547.9	ENSG00000281433.1	ENSG00000237548.1	ENSG00000224034.1	ENSG00000201584.1	ENSG00000140105.16	ENSG00000226235.1	ENSG00000228923.1	ENSG00000243422.1	ENSG00000278071.1	ENSG00000225706.1	ENSG00000225873.1	ENSG00000264644.1	ENSG00000280228.1	ENSG00000240204.2	ENSG00000228343.1	ENSG00000181649.5	ENSG00000171243.7	ENSG00000211685.3	ENSG00000272079.2	ENSG00000257594.3
166	ENSG00000232098.3	ENSG00000242071.3	ENSG00000187172.14	ENSG00000228727.7	ENSG00000211956.2	ENSG00000231721.5	ENSG00000139112.9	ENSG00000229457.1	ENSG00000198183.10	ENSG00000222139.1	ENSG00000252148.1	ENSG00000279415.1	ENSG00000237592.2	ENSG00000223850.1	ENSG00000201499.1	ENSG00000233643.2	ENSG00000226053.1	ENSG00000228933.6	ENSG00000281469.1	ENSG00000277039.1	ENSG00000221829.8	ENSG00000224511.1	ENSG00000198901.12	ENSG00000276007.1	ENSG00000240216.6	ENSG00000228549.3	ENSG00000179604.9	ENSG00000171208.8	ENSG00000211668.2	ENSG00000272391.4	ENSG00000255471.1
167	ENSG00000232104.3	ENSG00000241859.5	ENSG00000197586.11	ENSG00000227359.1	ENSG00000211943.2	ENSG00000231964.1	ENSG00000138758.10	ENSG00000227799.1	ENSG00000198146.4	ENSG00000222046.2	ENSG00000252118.1	ENSG00000279459.1	ENSG00000237669.1	ENSG00000223705.8	ENSG00000201465.1	ENSG00000233611.3	ENSG00000227674.1	ENSG00000229043.2	ENSG00000279031.1	ENSG00000271776.1	ENSG00000224427.1	ENSG00000224585.1	ENSG00000198744.5	ENSG00000280730.1	ENSG00000240288.6	ENSG00000227252.1	ENSG00000179562.2	ENSG00000173641.16	ENSG00000211666.2	ENSG00000272556.1	ENSG00000143013.11
168	ENSG00000163956.9	ENSG00000241769.6	ENSG00000196205.8	ENSG00000225449.3	ENSG00000211898.6	ENSG00000232018.4	ENSG00000137100.14	ENSG00000227148.1	ENSG00000200169.1	ENSG00000222019.6	ENSG00000252105.1	ENSG00000279500.1	ENSG00000237883.1	ENSG00000228661.1	ENSG00000201433.1	ENSG00000233461.4	ENSG00000221949.5	ENSG00000229152.2	ENSG00000277135.1	ENSG00000276075.1	ENSG00000225313.4	ENSG00000224739.2	ENSG00000265519.1	ENSG00000274290.1	ENSG00000240399.1	ENSG00000227471.7	ENSG00000179046.7	ENSG00000173281.4	ENSG00000211659.2	ENSG00000272666.1	ENSG00000254893.4
169	ENSG00000274021.1	ENSG00000241566.1	ENSG00000189223.12	ENSG00000225439.2	ENSG00000211890.3	ENSG00000232098.3	ENSG00000136928.4	ENSG00000226864.1	ENSG00000204472.11	ENSG00000279406.1	ENSG00000251994.1	ENSG00000279739.1	ENSG00000237975.5	ENSG00000224961.1	ENSG00000200991.1	ENSG00000233396.6	ENSG00000221955.9	ENSG00000229320.3	ENSG00000274443.3	ENSG00000275580.1	ENSG00000225308.2	ENSG00000224950.2	ENSG00000265666.1	ENSG00000280527.1	ENSG00000240731.1	ENSG00000227482.1	ENSG00000178772.6	ENSG00000173267.12	ENSG00000211655.3	ENSG00000272727.1	ENSG00000139182.12
170	ENSG00000274038.1	ENSG00000252371.1	ENSG00000198722.11	ENSG00000225231.1	ENSG00000214106.6	ENSG00000062725.8	ENSG00000136378.13	ENSG00000167615.15	ENSG00000204390.9	ENSG00000277969.1	ENSG00000251792.1	ENSG00000278982.1	ENSG00000238105.6	ENSG00000228956.7	ENSG00000200688.1	ENSG00000233297.4	ENSG00000211897.6	ENSG00000227946.1	ENSG00000270277.1	ENSG00000274105.1	ENSG00000225127.2	ENSG00000213225.7	ENSG00000265683.1	ENSG00000085063.13	ENSG00000240875.4	ENSG00000226145.6	ENSG00000178741.10	ENSG00000178425.12	ENSG00000211651.3	ENSG00000272994.1	ENSG00000254988.1
171	ENSG00000274292.1	ENSG00000252409.1	ENSG00000167766.17	ENSG00000234537.1	ENSG00000213064.8	ENSG00000061987.13	ENSG00000141524.14	ENSG00000172216.5	ENSG00000204365.4	ENSG00000213865.6	ENSG00000223519.6	ENSG00000279044.1	ENSG00000236651.1	ENSG00000229140.7	ENSG00000204392.9	ENSG00000233237.5	ENSG00000214455.4	ENSG00000227959.1	ENSG00000274422.1	ENSG00000274292.1	ENSG00000225670.4	ENSG00000225194.2	ENSG00000265688.1	ENSG00000222287.1	ENSG00000241058.2	ENSG00000226307.1	ENSG00000178718.6	ENSG00000178105.8	ENSG00000211650.2	ENSG00000207834.1	ENSG00000255135.3
172	ENSG00000274354.1	ENSG00000252464.1	ENSG00000167771.5	ENSG00000226774.1	ENSG00000213995.10	ENSG00000049283.16	ENSG00000147535.15	ENSG00000225030.1	ENSG00000204172.10	ENSG00000215009.5	ENSG00000225285.1	ENSG00000279058.1	ENSG00000236810.4	ENSG00000227775.3	ENSG00000204264.7	ENSG00000233154.4	ENSG00000214212.7	ENSG00000231764.7	ENSG00000274349.3	ENSG00000273447.1	ENSG00000223201.1	ENSG00000225177.4	ENSG00000265752.2	ENSG00000222375.1	ENSG00000238197.4	ENSG00000226314.6	ENSG00000182890.4	ENSG00000177614.8	ENSG00000211649.3	ENSG00000210196.2	ENSG00000255261.1
173	ENSG00000274487.1	ENSG00000251161.3	ENSG00000168062.8	ENSG00000232611.1	ENSG00000213988.8	ENSG00000164919.9	ENSG00000145147.18	ENSG00000224965.1	ENSG00000203685.8	ENSG00000215217.5	ENSG00000249407.1	ENSG00000279159.1	ENSG00000235776.2	ENSG00000228135.1	ENSG00000204252.11	ENSG00000233125.2	ENSG00000214013.8	ENSG00000231760.4	ENSG00000281041.1	ENSG00000273523.1	ENSG00000224525.2	ENSG00000226763.4	ENSG00000265912.1	ENSG00000222448.1	ENSG00000238243.3	ENSG00000230333.5	ENSG00000171617.12	ENSG00000176771.14	ENSG00000211648.2	ENSG00000232389.1	ENSG00000255277.3
174	ENSG00000274565.1	ENSG00000251411.1	ENSG00000145908.11	ENSG00000234545.6	ENSG00000213523.8	ENSG00000162981.13	ENSG00000144566.9	ENSG00000224897.5	ENSG00000204860.4	ENSG00000215270.3	ENSG00000249700.7	ENSG00000277945.1	ENSG00000234742.1	ENSG00000218416.4	ENSG00000204219.8	ENSG00000230439.2	ENSG00000213553.4	ENSG00000231752.4	ENSG00000271997.1	ENSG00000272123.1	ENSG00000223343.1	ENSG00000226644.4	ENSG00000266053.2	ENSG00000222489.1	ENSG00000238260.1	ENSG00000230207.1	ENSG00000182583.11	ENSG00000175745.10	ENSG00000211644.2	ENSG00000232906.1	ENSG00000254126.5
175	ENSG00000274824.1	ENSG00000251459.1	ENSG00000133661.14	ENSG00000226200.5	ENSG00000215883.8	ENSG00000230461.7	ENSG00000164078.11	ENSG00000224743.5	ENSG00000206774.1	ENSG00000278784.1	ENSG00000242802.5	ENSG00000278177.1	ENSG00000234814.6	ENSG00000211972.2	ENSG00000204178.8	ENSG00000230615.5	ENSG00000213281.4	ENSG00000231711.2	ENSG00000272308.1	ENSG00000272301.1	ENSG00000224137.1	ENSG00000226330.1	ENSG00000266088.4	ENSG00000268287.1	ENSG00000238287.1	ENSG00000232046.5	ENSG00000185722.15	ENSG00000181381.12	ENSG00000200591.1	ENSG00000253930.1	ENSG00000254154.7
176	ENSG00000164309.13	ENSG00000250326.1	ENSG00000133216.15	ENSG00000226115.1	ENSG00000234409.6	ENSG00000230506.1	ENSG00000151689.11	ENSG00000224717.1	ENSG00000211689.5	ENSG00000213401.7	ENSG00000227220.1	ENSG00000278330.1	ENSG00000234896.1	ENSG00000219039.2	ENSG00000176225.11	ENSG00000228594.3	ENSG00000213190.3	ENSG00000233452.5	ENSG00000276030.1	ENSG00000272849.1	ENSG00000224040.1	ENSG00000227347.1	ENSG00000266208.1	ENSG00000222872.1	ENSG00000238290.1	ENSG00000230131.4	ENSG00000185585.18	ENSG00000180353.9	ENSG00000198561.11	ENSG00000211973.2	ENSG00000147471.10
177	ENSG00000164151.10	ENSG00000249119.1	ENSG00000139410.13	ENSG00000227711.2	ENSG00000215246.5	ENSG00000230526.1	ENSG00000149256.13	ENSG00000224513.2	ENSG00000211677.2	ENSG00000213551.4	ENSG00000227300.11	ENSG00000268758.4	ENSG00000234975.6	ENSG00000199446.1	ENSG00000177575.11	ENSG00000229886.1	ENSG00000215231.6	ENSG00000233585.1	ENSG00000280383.1	ENSG00000271344.1	ENSG00000163520.12	ENSG00000227204.1	ENSG00000266256.1	ENSG00000276566.1	ENSG00000238390.1	ENSG00000232057.1	ENSG00000188729.5	ENSG00000183837.9	ENSG00000198744.5	ENSG00000250536.1	ENSG00000146411.5
178	ENSG00000164039.13	ENSG00000249406.1	ENSG00000139219.16	ENSG00000227502.2	ENSG00000215217.5	ENSG00000230635.2	ENSG00000158711.12	ENSG00000225556.1	ENSG00000211660.3	ENSG00000213672.6	ENSG00000227359.1	ENSG00000276545.1	ENSG00000226564.1	ENSG00000180448.9	ENSG00000215218.3	ENSG00000228373.2	ENSG00000214922.8	ENSG00000233593.5	ENSG00000278919.1	ENSG00000271659.1	ENSG00000164626.8	ENSG00000227188.1	ENSG00000266278.1	ENSG00000223060.1	ENSG00000238832.1	ENSG00000230417.9	ENSG00000187474.4	ENSG00000183421.10	ENSG00000198816.5	ENSG00000250535.1	ENSG00000137273.3
179	ENSG00000164024.10	ENSG00000249588.1	ENSG00000137747.13	ENSG00000227403.1	ENSG00000215005.2	ENSG00000230795.2	ENSG00000156966.6	ENSG00000225490.1	ENSG00000211655.3	ENSG00000213967.9	ENSG00000165480.14	ENSG00000275468.1	ENSG00000222365.1	ENSG00000179933.5	ENSG00000172965.13	ENSG00000228343.1	ENSG00000214796.7	ENSG00000232118.2	ENSG00000278876.1	ENSG00000271745.1	ENSG00000224034.1	ENSG00000227053.1	ENSG00000197894.9	ENSG00000223117.1	ENSG00000239122.1	ENSG00000230453.8	ENSG00000196664.4	ENSG00000182541.16	ENSG00000134285.9	ENSG00000250519.5	ENSG00000139209.14
180	ENSG00000273329.1	ENSG00000244045.9	ENSG00000137713.14	ENSG00000227195.7	ENSG00000214485.6	ENSG00000230943.1	ENSG00000156735.9	ENSG00000225218.1	ENSG00000211654.2	ENSG00000277829.1	ENSG00000243479.3	ENSG00000274750.1	ENSG00000225205.4	ENSG00000179750.14	ENSG00000137491.13	ENSG00000168175.13	ENSG00000214510.8	ENSG00000232287.2	ENSG00000278765.1	ENSG00000256898.1	ENSG00000223820.5	ENSG00000226944.1	ENSG00000197982.13	ENSG00000223198.1	ENSG00000236914.3	ENSG00000230500.1	ENSG00000196616.11	ENSG00000185989.10	ENSG00000139291.12	ENSG00000250511.1	ENSG00000263466.1
181	ENSG00000273893.1	ENSG00000244165.1	ENSG00000136928.4	ENSG00000228839.4	ENSG00000213058.3	ENSG00000048828.15	ENSG00000156453.12	ENSG00000225194.2	ENSG00000211653.2	ENSG00000214077.4	ENSG00000243279.3	ENSG00000273295.1	ENSG00000204179.9	ENSG00000183856.9	ENSG00000137055.13	ENSG00000228288.5	ENSG00000214381.4	ENSG00000232368.1	ENSG00000280709.1	ENSG00000255710.2	ENSG00000166398.11	ENSG00000228561.2	ENSG00000198113.2	ENSG00000223309.1	ENSG00000236947.4	ENSG00000230510.5	ENSG00000196456.7	ENSG00000185630.17	ENSG00000138801.7	ENSG00000250490.1	ENSG00000259529.1
182	ENSG00000258302.2	ENSG00000244313.3	ENSG00000143222.10	ENSG00000233085.4	ENSG00000213066.10	ENSG00000035141.6	ENSG00000160867.13	ENSG00000225177.4	ENSG00000211650.2	ENSG00000214176.8	ENSG00000243238.1	ENSG00000273331.1	ENSG00000204228.3	ENSG00000182118.5	ENSG00000136279.17	ENSG00000228242.5	ENSG00000221963.5	ENSG00000232472.1	ENSG00000280433.1	ENSG00000227719.1	ENSG00000226377.1	ENSG00000228486.8	ENSG00000198695.2	ENSG00000223345.3	ENSG00000233508.2	ENSG00000230555.2	ENSG00000198963.9	ENSG00000185215.7	ENSG00000137944.15	ENSG00000250230.2	ENSG00000263606.1
183	ENSG00000169242.10	ENSG00000242571.1	ENSG00000142230.10	ENSG00000227192.1	ENSG00000203791.12	ENSG00000258633.1	ENSG00000160439.14	ENSG00000225131.2	ENSG00000233038.4	ENSG00000278733.1	ENSG00000243232.4	ENSG00000273341.1	ENSG00000204335.3	ENSG00000182010.9	ENSG00000141456.13	ENSG00000227785.1	ENSG00000149948.12	ENSG00000232559.3	ENSG00000274220.1	ENSG00000233569.1	ENSG00000223797.4	ENSG00000228411.1	ENSG00000230750.1	ENSG00000223373.1	ENSG00000235505.6	ENSG00000230581.2	ENSG00000198889.4	ENSG00000184939.14	ENSG00000142634.11	ENSG00000250131.1	ENSG00000261295.1
184	ENSG00000272502.1	ENSG00000242580.1	ENSG00000141756.17	ENSG00000226886.1	ENSG00000211665.2	ENSG00000258294.4	ENSG00000159921.13	ENSG00000225127.2	ENSG00000234373.1	ENSG00000211897.6	ENSG00000243004.4	ENSG00000272009.1	ENSG00000204370.7	ENSG00000185860.12	ENSG00000144455.12	ENSG00000158769.16	ENSG00000218358.2	ENSG00000232640.1	ENSG00000274213.1	ENSG00000238517.1	ENSG00000223705.8	ENSG00000228363.2	ENSG00000257122.4	ENSG00000276550.3	ENSG00000233885.6	ENSG00000230623.2	ENSG00000198851.8	ENSG00000184557.4	ENSG00000146453.11	ENSG00000250103.2	ENSG00000261308.1
185	ENSG00000227110.5	ENSG00000243063.1	ENSG00000140459.16	ENSG00000226864.1	ENSG00000203705.9	ENSG00000258117.2	ENSG00000164932.11	ENSG00000226807.5	ENSG00000120659.13	ENSG00000211898.6	ENSG00000242611.1	ENSG00000272121.1	ENSG00000204421.2	ENSG00000185627.16	ENSG00000148339.11	ENSG00000149380.10	ENSG00000217455.7	ENSG00000232650.4	ENSG00000274139.1	ENSG00000239440.4	ENSG00000166147.12	ENSG00000228315.10	ENSG00000230524.7	ENSG00000222102.1	ENSG00000233922.2	ENSG00000230732.4	ENSG00000198795.9	ENSG00000188937.5	ENSG00000144481.15	ENSG00000250073.2	ENSG00000261468.1
186	ENSG00000227135.1	ENSG00000243587.6	ENSG00000147168.11	ENSG00000228217.1	ENSG00000202198.1	ENSG00000258082.1	ENSG00000164825.3	ENSG00000226871.1	ENSG00000267040.5	ENSG00000280077.1	ENSG00000249884.7	ENSG00000272323.1	ENSG00000200711.1	ENSG00000185624.13	ENSG00000157778.7	ENSG00000149809.13	ENSG00000216901.1	ENSG00000232699.3	ENSG00000281115.1	ENSG00000236502.1	ENSG00000165240.16	ENSG00000228295.1	ENSG00000248268.1	ENSG00000224237.1	ENSG00000233930.3	ENSG00000036672.14	ENSG00000198744.5	ENSG00000188707.5	ENSG00000149532.14	ENSG00000250033.4	ENSG00000261617.1
187	ENSG00000227182.1	ENSG00000241404.5	ENSG00000145681.9	ENSG00000233251.6	ENSG00000205758.10	ENSG00000258036.1	ENSG00000186106.10	ENSG00000226695.1	ENSG00000266729.4	ENSG00000280054.1	ENSG00000125810.9	ENSG00000272604.1	ENSG00000200817.1	ENSG00000184916.7	ENSG00000156928.4	ENSG00000229400.1	ENSG00000222019.6	ENSG00000232774.6	ENSG00000274128.1	ENSG00000236714.1	ENSG00000223652.2	ENSG00000213213.12	ENSG00000248498.3	ENSG00000276570.1	ENSG00000233975.1	ENSG00000229656.5	ENSG00000171201.9	ENSG00000187957.7	ENSG00000158623.13	ENSG00000162745.9	ENSG00000133067.16
188	ENSG00000227204.1	ENSG00000241456.1	ENSG00000168269.8	ENSG00000233327.9	ENSG00000204682.5	ENSG00000273014.1	ENSG00000184481.15	ENSG00000226229.2	ENSG00000266701.1	ENSG00000214988.4	ENSG00000127831.9	ENSG00000270165.1	ENSG00000199990.1	ENSG00000184860.8	ENSG00000155659.13	ENSG00000228794.7	ENSG00000222011.7	ENSG00000232810.3	ENSG00000275540.1	ENSG00000236751.1	ENSG00000225101.4	ENSG00000037897.15	ENSG00000248508.5	ENSG00000221340.1	ENSG00000234009.1	ENSG00000229659.1	ENSG00000171723.14	ENSG00000198744.5	ENSG00000162636.14	ENSG00000161944.15	ENSG00000260276.2
189	ENSG00000227337.1	ENSG00000101052.11	ENSG00000145425.8	ENSG00000233360.4	ENSG00000204634.11	ENSG00000273321.1	ENSG00000188783.5	ENSG00000167889.11	ENSG00000266605.1	ENSG00000214756.6	ENSG00000246898.1	ENSG00000270195.1	ENSG00000197822.9	ENSG00000188525.3	ENSG00000154277.11	ENSG00000230364.1	ENSG00000221990.4	ENSG00000231259.4	ENSG00000274070.1	ENSG00000235989.3	ENSG00000224687.1	ENSG00000213420.6	ENSG00000248568.1	ENSG00000225680.1	ENSG00000234147.1	ENSG00000229953.1	ENSG00000213753.9	ENSG00000198691.10	ENSG00000162552.13	ENSG00000161671.15	ENSG00000260317.1
190	ENSG00000227467.3	ENSG00000231056.1	ENSG00000144791.8	ENSG00000228140.1	ENSG00000211795.3	ENSG00000273344.1	ENSG00000212993.4	ENSG00000226085.3	ENSG00000266473.1	ENSG00000214578.5	ENSG00000246334.2	ENSG00000270356.1	ENSG00000198336.8	ENSG00000188385.10	ENSG00000162599.14	ENSG00000229920.2	ENSG00000221986.5	ENSG00000231292.6	ENSG00000280332.1	ENSG00000234409.6	ENSG00000222112.1	ENSG00000183010.15	ENSG00000248663.5	ENSG00000225760.1	ENSG00000234478.1	ENSG00000229976.1	ENSG00000156453.12	ENSG00000198502.5	ENSG00000164741.13	ENSG00000159217.8	ENSG00000259783.4
191	ENSG00000227496.1	ENSG00000215158.8	ENSG00000150593.14	ENSG00000228060.1	ENSG00000211747.3	ENSG00000259349.1	ENSG00000211644.2	ENSG00000168079.15	ENSG00000267731.1	ENSG00000278840.1	ENSG00000244398.1	ENSG00000255980.1	ENSG00000198467.12	ENSG00000187094.10	ENSG00000166833.18	ENSG00000229821.1	ENSG00000221968.7	ENSG00000231475.3	ENSG00000277229.1	ENSG00000233070.1	ENSG00000222281.1	ENSG00000172889.14	ENSG00000248712.6	ENSG00000225828.1	ENSG00000234498.3	ENSG00000230082.1	ENSG00000137496.16	ENSG00000198467.12	ENSG00000165861.12	ENSG00000273145.1	ENSG00000259338.1
192	ENSG00000227630.2	ENSG00000233175.2	ENSG00000158109.13	ENSG00000228010.4	ENSG00000211685.3	ENSG00000259203.1	ENSG00000211640.3	ENSG00000168264.9	ENSG00000267702.1	ENSG00000277778.1	ENSG00000226174.5	ENSG00000256084.1	ENSG00000198488.9	ENSG00000197594.10	ENSG00000166482.10	ENSG00000230730.1	ENSG00000267073.1	ENSG00000231487.1	ENSG00000275413.1	ENSG00000233170.4	ENSG00000222345.1	ENSG00000177732.7	ENSG00000248771.4	ENSG00000274979.1	ENSG00000234614.1	ENSG00000221955.9	ENSG00000136542.7	ENSG00000169429.9	ENSG00000165516.9	ENSG00000273259.2	ENSG00000259840.1
193	ENSG00000175137.10	ENSG00000242125.3	ENSG00000156427.7	ENSG00000229367.1	ENSG00000211669.2	ENSG00000274749.1	ENSG00000211611.2	ENSG00000169021.5	ENSG00000267667.1	ENSG00000224243.1	ENSG00000226266.5	ENSG00000256268.1	ENSG00000198791.10	ENSG00000196739.13	ENSG00000165434.7	ENSG00000229671.1	ENSG00000166226.11	ENSG00000221955.9	ENSG00000092096.13	ENSG00000233355.5	ENSG00000222805.1	ENSG00000177311.9	ENSG00000248923.1	ENSG00000225937.1	ENSG00000234636.2	ENSG00000215447.6	ENSG00000143653.9	ENSG00000169515.5	ENSG00000165502.6	ENSG00000273313.1	ENSG00000259863.1
194	ENSG00000174238.13	ENSG00000242147.1	ENSG00000153993.12	ENSG00000229027.3	ENSG00000211664.2	ENSG00000259159.4	ENSG00000211452.9	ENSG00000169583.12	ENSG00000267575.5	ENSG00000279326.1	ENSG00000226416.1	ENSG00000236136.1	ENSG00000198961.8	ENSG00000196422.9	ENSG00000165238.15	ENSG00000229637.3	ENSG00000266750.1	ENSG00000216937.10	ENSG00000279968.1	ENSG00000233384.1	ENSG00000222898.1	ENSG00000176988.7	ENSG00000248994.1	ENSG00000276851.1	ENSG00000226174.5	ENSG00000221988.11	ENSG00000143416.19	ENSG00000164949.6	ENSG00000167930.14	ENSG00000273702.1	ENSG00000259868.2
195	ENSG00000173456.4	ENSG00000145494.10	ENSG00000164713.8	ENSG00000211974.3	ENSG00000213079.8	ENSG00000174292.11	ENSG00000211451.10	ENSG00000227512.1	ENSG00000267470.4	ENSG00000279069.1	ENSG00000226478.3	ENSG00000240122.1	ENSG00000186806.5	ENSG00000189223.12	ENSG00000165168.7	ENSG00000229589.1	ENSG00000267666.1	ENSG00000221972.3	ENSG00000277806.1	ENSG00000233487.6	ENSG00000222043.2	ENSG00000176946.10	ENSG00000166803.9	ENSG00000224460.1	ENSG00000233012.2	ENSG00000176542.8	ENSG00000142686.7	ENSG00000149357.8	ENSG00000170266.14	ENSG00000273820.1	ENSG00000259953.1
196	ENSG00000172661.16	ENSG00000145386.8	ENSG00000164683.15	ENSG00000218208.1	ENSG00000211658.2	ENSG00000173908.8	ENSG00000211448.10	ENSG00000227456.6	ENSG00000267413.1	ENSG00000279068.1	ENSG00000101210.9	ENSG00000240401.7	ENSG00000186918.12	ENSG00000189180.14	ENSG00000168062.8	ENSG00000229588.1	ENSG00000279516.1	ENSG00000201298.1	ENSG00000274029.1	ENSG00000232353.4	ENSG00000226571.1	ENSG00000180921.6	ENSG00000164976.8	ENSG00000224594.2	ENSG00000233030.2	ENSG00000185565.10	ENSG00000141376.19	ENSG00000138801.7	ENSG00000172594.11	ENSG00000273983.1	ENSG00000259985.1
197	ENSG00000227676.3	ENSG00000143924.17	ENSG00000164283.11	ENSG00000175505.10	ENSG00000211655.3	ENSG00000271559.1	ENSG00000207805.2	ENSG00000230177.1	ENSG00000267327.1	ENSG00000278882.1	ENSG00000259781.1	ENSG00000240476.1	ENSG00000204219.8	ENSG00000198910.11	ENSG00000167613.14	ENSG00000019169.10	ENSG00000279511.1	ENSG00000197982.13	ENSG00000278185.1	ENSG00000238222.3	ENSG00000227467.3	ENSG00000180758.11	ENSG00000238098.7	ENSG00000224652.1	ENSG00000233093.4	ENSG00000182195.7	ENSG00000140853.14	ENSG00000138119.15	ENSG00000177666.14	ENSG00000211891.5	ENSG00000260001.5
198	ENSG00000226419.5	ENSG00000242299.1	ENSG00000163938.15	ENSG00000170485.15	ENSG00000211652.2	ENSG00000271780.1	ENSG00000207650.1	ENSG00000227128.4	ENSG00000267280.4	ENSG00000216306.3	ENSG00000275759.1	ENSG00000238390.1	ENSG00000204130.11	ENSG00000198542.12	ENSG00000167601.10	ENSG00000231084.2	ENSG00000270083.1	ENSG00000197894.9	ENSG00000271327.1	ENSG00000232715.1	ENSG00000159176.12	ENSG00000178764.7	ENSG00000238040.1	ENSG00000224712.9	ENSG00000233154.4	ENSG00000182240.14	ENSG00000144230.15	ENSG00000137106.16	ENSG00000177425.9	ENSG00000275765.3	ENSG00000258884.1
199	ENSG00000226764.2	ENSG00000242317.1	ENSG00000166501.11	ENSG00000169976.6	ENSG00000211651.3	ENSG00000226180.3	ENSG00000207547.1	ENSG00000227066.1	ENSG00000269918.1	ENSG00000216937.10	ENSG00000277959.1	ENSG00000237357.2	ENSG00000211660.3	ENSG00000198431.14	ENSG00000172331.10	ENSG00000149948.12	ENSG00000270177.1	ENSG00000197888.2	ENSG00000271754.1	ENSG00000231245.2	ENSG00000230453.8	ENSG00000178498.14	ENSG00000238000.1	ENSG00000224945.1	ENSG00000233198.3	ENSG00000182378.11	ENSG00000153094.20	ENSG00000136750.10	ENSG00000177030.15	ENSG00000275713.1	ENSG00000258929.5
200	ENSG00000260923.4	ENSG00000233313.2	ENSG00000165169.9	ENSG00000175164.12	ENSG00000211584.12	ENSG00000226221.1	ENSG00000213030.5	ENSG00000226985.4	ENSG00000269889.1	ENSG00000217236.1	ENSG00000270195.1	ENSG00000237892.1	ENSG00000204055.4	ENSG00000197756.8	ENSG00000171848.12	ENSG00000230987.2	ENSG00000270571.2	ENSG00000197879.13	ENSG00000273340.1	ENSG00000231346.4	ENSG00000231322.4	ENSG00000183878.14	ENSG00000237943.5	ENSG00000276850.3	ENSG00000233237.5	ENSG00000183196.7	ENSG00000152556.14	ENSG00000143147.13	ENSG00000176142.11	ENSG00000211642.2	ENSG00000169562.9
201	ENSG00000260855.1	ENSG00000264824.1	ENSG00000198648.9	ENSG00000174791.9	ENSG00000211452.9	ENSG00000226259.9	ENSG00000213024.9	ENSG00000230330.1	ENSG00000268941.2	ENSG00000218426.5	ENSG00000270343.1	ENSG00000236481.1	ENSG00000211663.2	ENSG00000200372.1	ENSG00000171813.12	ENSG00000230945.1	ENSG00000279467.1	ENSG00000200525.1	ENSG00000079739.14	ENSG00000231711.2	ENSG00000231606.1	ENSG00000183864.4	ENSG00000237883.1	ENSG00000276644.3	ENSG00000233255.1	ENSG00000179163.11	ENSG00000151224.11	ENSG00000141580.14	ENSG00000175928.5	ENSG00000139219.16	ENSG00000233937.5
202	ENSG00000271755.1	ENSG00000264920.1	ENSG00000197943.8	ENSG00000174652.16	ENSG00000208035.1	ENSG00000226360.5	ENSG00000212719.9	ENSG00000198730.6	ENSG00000270919.1	ENSG00000219507.4	ENSG00000270412.1	ENSG00000237111.1	ENSG00000211668.2	ENSG00000200340.1	ENSG00000170779.10	ENSG00000230937.8	ENSG00000279452.1	ENSG00000200170.1	ENSG00000066468.19	ENSG00000231852.5	ENSG00000231682.1	ENSG00000183778.16	ENSG00000237854.3	ENSG00000223485.1	ENSG00000233256.1	ENSG00000176953.9	ENSG00000158246.7	ENSG00000141560.13	ENSG00000181790.9	ENSG00000221838.8	ENSG00000168350.7
203	ENSG00000271811.1	ENSG00000258667.1	ENSG00000197858.9	ENSG00000173991.5	ENSG00000207980.1	ENSG00000226786.2	ENSG00000211668.2	ENSG00000230104.1	ENSG00000270587.1	ENSG00000219607.3	ENSG00000270557.1	ENSG00000235688.1	ENSG00000211673.2	ENSG00000199994.1	ENSG00000170581.12	ENSG00000230825.1	ENSG00000280422.1	ENSG00000199933.1	ENSG00000223552.1	ENSG00000231877.1	ENSG00000157933.9	ENSG00000183020.12	ENSG00000237651.5	ENSG00000223685.4	ENSG00000233308.1	ENSG00000187951.9	ENSG00000156510.12	ENSG00000140522.10	ENSG00000186660.14	ENSG00000221882.2	ENSG00000198643.5
204	ENSG00000271856.1	ENSG00000258657.4	ENSG00000213965.3	ENSG00000172819.15	ENSG00000207607.2	ENSG00000260034.1	ENSG00000211959.2	ENSG00000233029.3	ENSG00000270264.1	ENSG00000219626.7	ENSG00000201496.1	ENSG00000235741.1	ENSG00000211679.2	ENSG00000199921.1	ENSG00000170458.12	ENSG00000152592.12	ENSG00000280156.1	ENSG00000199719.1	ENSG00000223760.4	ENSG00000230832.3	ENSG00000231711.2	ENSG00000182054.8	ENSG00000248347.3	ENSG00000223829.4	ENSG00000233325.3	ENSG00000177238.12	ENSG00000155066.14	ENSG00000146109.4	ENSG00000196810.4	ENSG00000239767.1	ENSG00000215045.7
205	ENSG00000271916.1	ENSG00000258548.4	ENSG00000213085.8	ENSG00000178163.6	ENSG00000234444.8	ENSG00000259994.1	ENSG00000211955.2	ENSG00000234337.4	ENSG00000270116.1	ENSG00000219665.7	ENSG00000201134.1	ENSG00000235908.1	ENSG00000206816.1	ENSG00000180902.15	ENSG00000169991.9	ENSG00000230805.5	ENSG00000280149.1	ENSG00000199598.1	ENSG00000223802.6	ENSG00000230872.1	ENSG00000231767.3	ENSG00000174738.11	ENSG00000236809.2	ENSG00000224043.6	ENSG00000235552.4	ENSG00000177283.5	ENSG00000167815.10	ENSG00000145431.9	ENSG00000198851.8	ENSG00000239779.5	ENSG00000215218.3
206	ENSG00000271976.1	ENSG00000224999.1	ENSG00000213047.10	ENSG00000178053.16	ENSG00000234171.2	ENSG00000259972.2	ENSG00000211951.2	ENSG00000234356.1	ENSG00000266995.1	ENSG00000220891.1	ENSG00000200942.1	ENSG00000236044.1	ENSG00000204634.11	ENSG00000175866.14	ENSG00000173391.7	ENSG00000169710.6	ENSG00000269416.4	ENSG00000199568.1	ENSG00000224060.3	ENSG00000022567.8	ENSG00000230658.1	ENSG00000185650.9	ENSG00000234851.4	ENSG00000276250.1	ENSG00000235478.3	ENSG00000172986.11	ENSG00000154864.10	ENSG00000145022.4	ENSG00000211640.3	ENSG00000239881.1	ENSG00000213178.3
207	ENSG00000272275.1	ENSG00000224960.3	ENSG00000213030.5	ENSG00000178033.5	ENSG00000234327.6	ENSG00000259736.1	ENSG00000236242.1	ENSG00000234477.1	ENSG00000267127.5	ENSG00000224244.1	ENSG00000279878.1	ENSG00000236047.1	ENSG00000204644.8	ENSG00000176887.6	ENSG00000204136.9	ENSG00000214432.8	ENSG00000269881.1	ENSG00000199370.2	ENSG00000223614.3	ENSG00000229771.2	ENSG00000226237.1	ENSG00000185619.16	ENSG00000249846.5	ENSG00000221923.7	ENSG00000236963.4	ENSG00000173272.12	ENSG00000154175.15	ENSG00000152784.14	ENSG00000211639.2	ENSG00000221883.2	ENSG00000213190.3
208	ENSG00000272235.1	ENSG00000224945.1	ENSG00000213024.9	ENSG00000178026.11	ENSG00000267532.3	ENSG00000259648.1	ENSG00000211943.2	ENSG00000234694.1	ENSG00000271715.1	ENSG00000223751.1	ENSG00000200839.1	ENSG00000234902.5	ENSG00000204936.8	ENSG00000161671.15	ENSG00000203747.8	ENSG00000216863.8	ENSG00000280989.1	ENSG00000199332.1	ENSG00000224122.1	ENSG00000229835.2	ENSG00000230897.1	ENSG00000185043.9	ENSG00000234828.6	ENSG00000221553.1	ENSG00000235436.9	ENSG00000173744.16	ENSG00000162951.9	ENSG00000151136.13	ENSG00000211637.2	ENSG00000221890.2	ENSG00000213203.2
209	ENSG00000171105.12	ENSG00000224931.3	ENSG00000212900.2	ENSG00000177839.6	ENSG00000265688.1	ENSG00000259577.1	ENSG00000211941.3	ENSG00000232973.10	ENSG00000265743.1	ENSG00000223960.5	ENSG00000279866.1	ENSG00000256288.1	ENSG00000204959.4	ENSG00000142459.7	ENSG00000203722.6	ENSG00000201998.1	ENSG00000267302.4	ENSG00000201852.1	ENSG00000224195.1	ENSG00000228852.5	ENSG00000231043.3	ENSG00000185008.16	ENSG00000234785.1	ENSG00000217128.10	ENSG00000237101.1	ENSG00000173786.15	ENSG00000162078.10	ENSG00000158467.15	ENSG00000218283.2	ENSG00000221909.2	ENSG00000213965.3
210	ENSG00000055332.15	ENSG00000224520.2	ENSG00000212719.9	ENSG00000177359.16	ENSG00000265666.1	ENSG00000259508.1	ENSG00000211829.5	ENSG00000233005.1	ENSG00000263503.1	ENSG00000228157.4	ENSG00000279692.1	ENSG00000233967.5	ENSG00000205268.9	ENSG00000142327.10	ENSG00000203710.9	ENSG00000201782.1	ENSG00000267365.1	ENSG00000201595.1	ENSG00000269842.3	ENSG00000238258.1	ENSG00000231084.2	ENSG00000188916.7	ENSG00000251076.1	ENSG00000277494.1	ENSG00000237161.4	ENSG00000185104.18	ENSG00000160181.7	ENSG00000165072.9	ENSG00000216863.8	ENSG00000221916.3	ENSG00000198910.11
211	ENSG00000167768.4	ENSG00000224511.1	ENSG00000212694.7	ENSG00000175634.13	ENSG00000265579.1	ENSG00000176171.10	ENSG00000213937.3	ENSG00000233030.2	ENSG00000263422.1	ENSG00000229375.1	ENSG00000277767.1	ENSG00000233999.3	ENSG00000205488.7	ENSG00000141741.10	ENSG00000213096.8	ENSG00000201695.1	ENSG00000267395.4	ENSG00000200917.1	ENSG00000277728.1	ENSG00000239941.1	ENSG00000154767.13	ENSG00000188818.11	ENSG00000251141.4	ENSG00000277290.1	ENSG00000237214.3	ENSG00000186716.18	ENSG00000159650.7	ENSG00000157216.14	ENSG00000216490.3	ENSG00000139292.11	ENSG00000198840.2
212	ENSG00000167716.17	ENSG00000241990.4	ENSG00000211962.2	ENSG00000181191.11	ENSG00000265519.1	ENSG00000225302.2	ENSG00000213903.7	ENSG00000234231.3	ENSG00000262884.1	ENSG00000229419.1	ENSG00000279496.1	ENSG00000234329.1	ENSG00000205707.9	ENSG00000140853.14	ENSG00000213079.8	ENSG00000201544.1	ENSG00000267425.1	ENSG00000198502.5	ENSG00000223519.6	ENSG00000255774.1	ENSG00000007402.10	ENSG00000188060.6	ENSG00000251169.2	ENSG00000277247.1	ENSG00000235643.1	ENSG00000174640.11	ENSG00000164713.8	ENSG00000154727.9	ENSG00000216331.1	ENSG00000137807.12	ENSG00000211898.6
213	ENSG00000228834.1	ENSG00000241472.5	ENSG00000211897.6	ENSG00000171310.9	ENSG00000267185.1	ENSG00000225315.2	ENSG00000213516.8	ENSG00000233175.2	ENSG00000262879.4	ENSG00000276136.1	ENSG00000198734.9	ENSG00000234389.1	ENSG00000203724.9	ENSG00000147852.14	ENSG00000213066.10	ENSG00000201496.1	ENSG00000278996.1	ENSG00000200893.1	ENSG00000224649.1	ENSG00000253448.1	ENSG00000154277.11	ENSG00000187840.4	ENSG00000251350.1	ENSG00000277224.1	ENSG00000235772.1	ENSG00000198542.12	ENSG00000164308.15	ENSG00000154646.7	ENSG00000222031.1	ENSG00000275620.1	ENSG00000196730.11
214	ENSG00000228956.7	ENSG00000241370.4	ENSG00000214176.8	ENSG00000180104.14	ENSG00000267166.4	ENSG00000225490.1	ENSG00000215859.7	ENSG00000161031.11	ENSG00000262823.1	ENSG00000276075.1	ENSG00000270060.1	ENSG00000234427.1	ENSG00000203985.9	ENSG00000147416.9	ENSG00000213064.8	ENSG00000201032.1	ENSG00000279108.1	ENSG00000200732.1	ENSG00000225766.7	ENSG00000256060.2	ENSG00000231234.2	ENSG00000196782.11	ENSG00000251361.1	ENSG00000277142.1	ENSG00000235919.4	ENSG00000200175.1	ENSG00000163618.16	ENSG00000154451.13	ENSG00000222014.5	ENSG00000137312.13	ENSG00000211934.3
215	ENSG00000228981.3	ENSG00000204305.12	ENSG00000214039.7	ENSG00000179933.5	ENSG00000266904.4	ENSG00000225573.4	ENSG00000211664.2	ENSG00000160190.12	ENSG00000262223.5	ENSG00000227799.1	ENSG00000198901.12	ENSG00000233381.3	ENSG00000203993.4	ENSG00000145819.14	ENSG00000213058.3	ENSG00000175745.10	ENSG00000279133.1	ENSG00000204438.9	ENSG00000225880.5	ENSG00000256540.1	ENSG00000231231.4	ENSG00000196611.4	ENSG00000235961.5	ENSG00000277075.1	ENSG00000236008.1	ENSG00000200473.1	ENSG00000166938.11	ENSG00000154217.13	ENSG00000222011.7	ENSG00000221923.7	ENSG00000211937.3
216	ENSG00000229043.2	ENSG00000175455.13	ENSG00000213967.9	ENSG00000184232.7	ENSG00000266554.1	ENSG00000225680.1	ENSG00000211697.3	ENSG00000233482.1	ENSG00000261963.2	ENSG00000227863.2	ENSG00000280433.1	ENSG00000233384.1	ENSG00000187091.12	ENSG00000144820.6	ENSG00000213047.10	ENSG00000176155.17	ENSG00000274092.1	ENSG00000204385.9	ENSG00000225963.6	ENSG00000256667.5	ENSG00000158290.15	ENSG00000196123.11	ENSG00000250318.1	ENSG00000216895.7	ENSG00000236066.4	ENSG00000200496.1	ENSG00000165795.19	ENSG00000162631.17	ENSG00000221990.4	ENSG00000221955.9	ENSG00000211938.2
217	ENSG00000229204.3	ENSG00000203499.9	ENSG00000213799.9	ENSG00000183508.4	ENSG00000267793.1	ENSG00000225833.1	ENSG00000188707.5	ENSG00000233521.4	ENSG00000264342.2	ENSG00000227963.1	ENSG00000280417.1	ENSG00000233392.4	ENSG00000187555.13	ENSG00000143816.7	ENSG00000213030.5	ENSG00000176788.8	ENSG00000275005.1	ENSG00000204231.9	ENSG00000224321.1	ENSG00000255046.1	ENSG00000232628.4	ENSG00000196074.11	ENSG00000250392.2	ENSG00000217275.2	ENSG00000236090.2	ENSG00000200537.1	ENSG00000165359.13	ENSG00000162231.12	ENSG00000221986.5	ENSG00000221986.5	ENSG00000211943.2
218	ENSG00000229332.2	ENSG00000203668.1	ENSG00000209082.1	ENSG00000183421.10	ENSG00000267748.4	ENSG00000225855.5	ENSG00000197959.12	ENSG00000233682.3	ENSG00000264067.1	ENSG00000228205.1	ENSG00000280401.1	ENSG00000233536.2	ENSG00000187954.11	ENSG00000157827.18	ENSG00000213015.7	ENSG00000204472.11	ENSG00000275055.1	ENSG00000203791.12	ENSG00000224413.1	ENSG00000255227.1	ENSG00000232480.1	ENSG00000198837.8	ENSG00000164919.9	ENSG00000277545.1	ENSG00000236120.5	ENSG00000200652.1	ENSG00000168062.8	ENSG00000162174.11	ENSG00000221955.9	ENSG00000221990.4	ENSG00000211949.3
219	ENSG00000229512.1	ENSG00000203685.8	ENSG00000213553.4	ENSG00000182512.4	ENSG00000267414.1	ENSG00000225986.1	ENSG00000188277.9	ENSG00000234261.2	ENSG00000263874.1	ENSG00000229152.2	ENSG00000280367.1	ENSG00000233654.1	ENSG00000188042.7	ENSG00000155876.5	ENSG00000212978.6	ENSG00000204371.10	ENSG00000275557.1	ENSG00000203666.11	ENSG00000224520.2	ENSG00000254098.1	ENSG00000232320.6	ENSG00000174469.16	ENSG00000164104.10	ENSG00000217801.8	ENSG00000236140.1	ENSG00000198363.14	ENSG00000198742.8	ENSG00000161249.19	ENSG00000221946.6	ENSG00000222011.7	ENSG00000211959.2
220	ENSG00000060237.15	ENSG00000203727.3	ENSG00000213337.7	ENSG00000182240.14	ENSG00000234290.2	ENSG00000174938.13	ENSG00000188107.12	ENSG00000234169.1	ENSG00000263834.1	ENSG00000228221.4	ENSG00000268812.3	ENSG00000232344.2	ENSG00000171940.12	ENSG00000153976.2	ENSG00000212864.3	ENSG00000204175.5	ENSG00000266524.2	ENSG00000205744.8	ENSG00000224679.1	ENSG00000254100.1	ENSG00000232310.5	ENSG00000170509.10	ENSG00000163331.9	ENSG00000218175.2	ENSG00000234857.2	ENSG00000198901.12	ENSG00000198720.11	ENSG00000164125.14	ENSG00000221944.4	ENSG00000222019.6	ENSG00000211964.3
221	ENSG00000049540.15	ENSG00000203993.4	ENSG00000215910.6	ENSG00000182149.19	ENSG00000267385.1	ENSG00000175198.13	ENSG00000188100.8	ENSG00000229967.1	ENSG00000263766.4	ENSG00000228252.7	ENSG00000280303.2	ENSG00000232598.2	ENSG00000165152.7	ENSG00000159784.16	ENSG00000212802.4	ENSG00000203710.9	ENSG00000276687.1	ENSG00000205726.12	ENSG00000222298.1	ENSG00000254202.1	ENSG00000232237.3	ENSG00000214110.3	ENSG00000249119.1	ENSG00000218416.4	ENSG00000235023.1	ENSG00000196460.11	ENSG00000198715.10	ENSG00000164107.8	ENSG00000221923.7	ENSG00000231937.1	ENSG00000211965.3
222	ENSG00000171456.15	ENSG00000204128.5	ENSG00000215548.2	ENSG00000182093.13	ENSG00000267364.1	ENSG00000271537.1	ENSG00000186868.14	ENSG00000155066.14	ENSG00000265481.1	ENSG00000228325.5	ENSG00000269609.4	ENSG00000232621.1	ENSG00000165929.11	ENSG00000177700.5	ENSG00000211968.3	ENSG00000203668.1	ENSG00000276399.1	ENSG00000205363.5	ENSG00000224790.1	ENSG00000254233.1	ENSG00000233760.1	ENSG00000155622.6	ENSG00000249158.5	ENSG00000218537.1	ENSG00000235027.1	ENSG00000198910.11	ENSG00000213015.7	ENSG00000163297.15	ENSG00000221916.3	ENSG00000231793.4	ENSG00000214782.6
223	ENSG00000227912.1	ENSG00000204149.8	ENSG00000215146.4	ENSG00000186283.12	ENSG00000268916.4	ENSG00000228451.3	ENSG00000197614.9	ENSG00000235072.2	ENSG00000265179.5	ENSG00000228389.1	ENSG00000280287.1	ENSG00000239998.4	ENSG00000166979.11	ENSG00000159450.11	ENSG00000211959.2	ENSG00000176903.4	ENSG00000276115.1	ENSG00000205143.2	ENSG00000224885.1	ENSG00000254413.7	ENSG00000158321.14	ENSG00000142484.6	ENSG00000249353.2	ENSG00000218582.2	ENSG00000235034.5	ENSG00000198937.8	ENSG00000211725.3	ENSG00000165507.8	ENSG00000221914.7	ENSG00000231764.7	ENSG00000196935.7
224	ENSG00000228010.4	ENSG00000204435.12	ENSG00000236519.1	ENSG00000185985.8	ENSG00000270641.1	ENSG00000259032.2	ENSG00000197406.7	ENSG00000235277.1	ENSG00000264734.1	ENSG00000228488.1	ENSG00000204237.4	ENSG00000242076.2	ENSG00000163251.3	ENSG00000166979.11	ENSG00000211955.2	ENSG00000177663.12	ENSG00000277054.1	ENSG00000204936.8	ENSG00000224940.7	ENSG00000254453.1	ENSG00000151702.15	ENSG00000145495.13	ENSG00000249378.4	ENSG00000218891.4	ENSG00000235043.3	ENSG00000189241.6	ENSG00000211716.2	ENSG00000197965.10	ENSG00000221883.2	ENSG00000221818.7	ENSG00000221818.7
225	ENSG00000228140.1	ENSG00000241244.1	ENSG00000215070.4	ENSG00000185022.10	ENSG00000270372.1	ENSG00000258957.1	ENSG00000196937.9	ENSG00000235531.8	ENSG00000264647.1	ENSG00000228544.1	ENSG00000204116.10	ENSG00000241735.1	ENSG00000164070.10	ENSG00000165671.17	ENSG00000211947.2	ENSG00000206432.4	ENSG00000271936.1	ENSG00000204789.4	ENSG00000224973.4	ENSG00000253361.1	ENSG00000151892.13	ENSG00000145390.10	ENSG00000244128.4	ENSG00000219451.3	ENSG00000235049.1	ENSG00000196218.10	ENSG00000211670.2	ENSG00000197948.9	ENSG00000221870.2	ENSG00000221220.1	ENSG00000221955.9
226	ENSG00000228203.5	ENSG00000260760.1	ENSG00000214992.6	ENSG00000184922.12	ENSG00000270127.2	ENSG00000272502.1	ENSG00000196569.10	ENSG00000235568.5	ENSG00000265962.1	ENSG00000228561.2	ENSG00000273328.4	ENSG00000243055.1	ENSG00000164099.3	ENSG00000165655.15	ENSG00000211945.2	ENSG00000205155.6	ENSG00000273084.1	ENSG00000204764.11	ENSG00000277738.1	ENSG00000252641.2	ENSG00000233682.3	ENSG00000145247.10	ENSG00000244165.1	ENSG00000277511.1	ENSG00000235106.7	ENSG00000196352.12	ENSG00000211664.2	ENSG00000197903.7	ENSG00000221866.8	ENSG00000277764.1	ENSG00000221823.9
227	ENSG00000228221.4	ENSG00000233754.1	ENSG00000214652.5	ENSG00000184860.8	ENSG00000271646.1	ENSG00000272692.1	ENSG00000198734.9	ENSG00000157927.15	ENSG00000265787.1	ENSG00000229320.3	ENSG00000278071.1	ENSG00000256540.1	ENSG00000164122.7	ENSG00000169490.15	ENSG00000211941.3	ENSG00000205060.9	ENSG00000273172.1	ENSG00000198363.14	ENSG00000225111.1	ENSG00000242147.1	ENSG00000151952.13	ENSG00000153187.15	ENSG00000244731.6	ENSG00000277548.1	ENSG00000235109.6	ENSG00000196358.9	ENSG00000211653.2	ENSG00000211959.2	ENSG00000221843.3	ENSG00000277744.1	ENSG00000221838.8
228	ENSG00000228459.3	ENSG00000233705.5	ENSG00000214575.8	ENSG00000170498.8	ENSG00000271581.1	ENSG00000272841.1	ENSG00000198691.10	ENSG00000157823.15	ENSG00000265763.3	ENSG00000228951.1	ENSG00000270076.1	ENSG00000255100.1	ENSG00000164308.15	ENSG00000167972.12	ENSG00000235505.6	ENSG00000204897.6	ENSG00000272143.1	ENSG00000198563.12	ENSG00000222046.2	ENSG00000252102.1	ENSG00000152049.6	ENSG00000153130.16	ENSG00000173334.3	ENSG00000221838.8	ENSG00000235192.1	ENSG00000174080.9	ENSG00000211651.3	ENSG00000211456.9	ENSG00000221829.8	ENSG00000249661.1	ENSG00000221866.8
229	ENSG00000260136.4	ENSG00000233682.3	ENSG00000214455.4	ENSG00000171560.13	ENSG00000271569.1	ENSG00000227741.1	ENSG00000198643.5	ENSG00000233845.1	ENSG00000270076.1	ENSG00000227098.1	ENSG00000201643.1	ENSG00000255197.4	ENSG00000159267.13	ENSG00000167657.10	ENSG00000211933.2	ENSG00000204511.2	ENSG00000278592.1	ENSG00000221978.10	ENSG00000277715.1	ENSG00000252255.1	ENSG00000152137.5	ENSG00000152953.11	ENSG00000241288.6	ENSG00000222014.5	ENSG00000235298.1	ENSG00000169908.9	ENSG00000211644.2	ENSG00000211451.10	ENSG00000240219.1	ENSG00000249626.1	ENSG00000221867.7
230	ENSG00000260001.5	ENSG00000273720.1	ENSG00000218358.2	ENSG00000218357.3	ENSG00000271474.1	ENSG00000227847.1	ENSG00000200394.1	ENSG00000162407.8	ENSG00000271550.1	ENSG00000276171.1	ENSG00000182795.12	ENSG00000255266.1	ENSG00000160072.18	ENSG00000170054.13	ENSG00000211890.3	ENSG00000204482.9	ENSG00000278505.3	ENSG00000172379.17	ENSG00000222414.1	ENSG00000252481.1	ENSG00000152377.11	ENSG00000151748.13	ENSG00000241472.5	ENSG00000221843.3	ENSG00000226026.4	ENSG00000199886.1	ENSG00000211639.2	ENSG00000210196.2	ENSG00000221821.3	ENSG00000222375.1	ENSG00000221890.2
231	ENSG00000259479.5	ENSG00000273654.1	ENSG00000207547.1	ENSG00000156535.12	ENSG00000266173.4	ENSG00000227906.6	ENSG00000211753.3	ENSG00000233892.1	ENSG00000261161.1	ENSG00000276527.1	ENSG00000278895.1	ENSG00000255284.1	ENSG00000154144.11	ENSG00000174938.13	ENSG00000211829.5	ENSG00000177731.14	ENSG00000278396.1	ENSG00000162496.7	ENSG00000222536.1	ENSG00000250050.1	ENSG00000229932.3	ENSG00000148344.10	ENSG00000241852.8	ENSG00000221869.4	ENSG00000224699.7	ENSG00000156970.11	ENSG00000211456.9	ENSG00000210144.1	ENSG00000221818.7	ENSG00000222429.1	ENSG00000221909.2
232	ENSG00000172175.11	ENSG00000273391.1	ENSG00000210140.1	ENSG00000147162.12	ENSG00000266208.1	ENSG00000227999.1	ENSG00000200235.1	ENSG00000233930.3	ENSG00000277476.1	ENSG00000276445.1	ENSG00000199899.2	ENSG00000253448.1	ENSG00000156463.16	ENSG00000173848.17	ENSG00000214193.8	ENSG00000207009.1	ENSG00000277829.1	ENSG00000160097.14	ENSG00000222011.7	ENSG00000250138.4	ENSG00000229944.3	ENSG00000158373.8	ENSG00000241945.6	ENSG00000221886.3	ENSG00000226179.4	ENSG00000162490.6	ENSG00000211448.10	ENSG00000207561.1	ENSG00000221817.8	ENSG00000222533.1	ENSG00000221914.7
233	ENSG00000258072.1	ENSG00000273352.1	ENSG00000197857.12	ENSG00000145949.9	ENSG00000265417.1	ENSG00000228133.2	ENSG00000200161.1	ENSG00000233997.4	ENSG00000277283.1	ENSG00000276182.1	ENSG00000199719.1	ENSG00000253471.1	ENSG00000156675.14	ENSG00000173418.10	ENSG00000214174.7	ENSG00000206863.1	ENSG00000267506.4	ENSG00000159921.13	ENSG00000222019.6	ENSG00000250237.1	ENSG00000230074.1	ENSG00000158023.8	ENSG00000242125.3	ENSG00000225385.3	ENSG00000211790.2	ENSG00000162687.15	ENSG00000207554.1	ENSG00000213088.8	ENSG00000221693.1	ENSG00000222650.1	ENSG00000221926.10
234	ENSG00000258451.1	ENSG00000224307.1	ENSG00000205220.10	ENSG00000145907.13	ENSG00000265465.1	ENSG00000228208.5	ENSG00000199411.1	ENSG00000234115.2	ENSG00000277200.1	ENSG00000230533.1	ENSG00000199562.1	ENSG00000253672.1	ENSG00000148429.13	ENSG00000172551.9	ENSG00000214135.7	ENSG00000177889.8	ENSG00000271367.1	ENSG00000158887.14	ENSG00000222020.2	ENSG00000250404.1	ENSG00000228328.2	ENSG00000156976.13	ENSG00000242419.4	ENSG00000221944.4	ENSG00000206936.1	ENSG00000155016.16	ENSG00000213073.4	ENSG00000213024.9	ENSG00000221598.2	ENSG00000223313.1	ENSG00000221968.7
235	ENSG00000260673.1	ENSG00000233170.4	ENSG00000200403.1	ENSG00000143845.13	ENSG00000259583.2	ENSG00000228502.1	ENSG00000199381.1	ENSG00000234160.1	ENSG00000277054.1	ENSG00000230778.1	ENSG00000199506.1	ENSG00000252759.1	ENSG00000170899.9	ENSG00000199506.1	ENSG00000214049.6	ENSG00000177989.12	ENSG00000185187.11	ENSG00000164309.13	ENSG00000277481.1	ENSG00000249506.3	ENSG00000226080.1	ENSG00000156011.15	ENSG00000241014.1	ENSG00000221955.9	ENSG00000207185.1	ENSG00000155508.12	ENSG00000213066.10	ENSG00000212978.6	ENSG00000221299.1	ENSG00000223356.1	ENSG00000197520.9
236	ENSG00000255986.5	ENSG00000175065.10	ENSG00000200169.1	ENSG00000153234.12	ENSG00000260628.4	ENSG00000227582.2	ENSG00000199347.1	ENSG00000162512.14	ENSG00000277030.1	ENSG00000230863.2	ENSG00000159713.9	ENSG00000253111.1	ENSG00000170801.8	ENSG00000201436.1	ENSG00000213892.9	ENSG00000173575.17	ENSG00000225206.5	ENSG00000164237.7	ENSG00000277218.1	ENSG00000244137.1	ENSG00000227582.2	ENSG00000154518.8	ENSG00000240990.8	ENSG00000221986.5	ENSG00000204789.4	ENSG00000155957.15	ENSG00000212916.4	ENSG00000212916.4	ENSG00000221164.1	ENSG00000136111.11	ENSG00000221986.5
237	ENSG00000256594.6	ENSG00000233085.4	ENSG00000199959.1	ENSG00000152078.8	ENSG00000261618.1	ENSG00000171634.15	ENSG00000201818.1	ENSG00000233705.5	ENSG00000278301.1	ENSG00000231025.1	ENSG00000272106.1	ENSG00000252096.1	ENSG00000172985.10	ENSG00000214872.7	ENSG00000213214.4	ENSG00000201969.1	ENSG00000224578.4	ENSG00000168913.6	ENSG00000277011.1	ENSG00000244567.1	ENSG00000227544.7	ENSG00000171603.15	ENSG00000240875.4	ENSG00000222020.2	ENSG00000204991.9	ENSG00000156467.8	ENSG00000197971.13	ENSG00000212907.2	ENSG00000216937.10	ENSG00000136026.12	ENSG00000221988.11
238	ENSG00000143653.9	ENSG00000149932.15	ENSG00000199409.1	ENSG00000150347.13	ENSG00000261534.1	ENSG00000171368.11	ENSG00000204179.9	ENSG00000160161.8	ENSG00000279266.1	ENSG00000229589.1	ENSG00000179403.11	ENSG00000252171.1	ENSG00000184060.9	ENSG00000201036.1	ENSG00000211445.10	ENSG00000199562.1	ENSG00000225107.1	ENSG00000171552.11	ENSG00000276995.1	ENSG00000242766.1	ENSG00000227525.4	ENSG00000162543.5	ENSG00000240399.1	ENSG00000277748.1	ENSG00000206149.9	ENSG00000149328.13	ENSG00000212864.3	ENSG00000212864.3	ENSG00000219891.2	ENSG00000135503.11	ENSG00000221994.9
239	ENSG00000143507.16	ENSG00000149115.12	ENSG00000201519.1	ENSG00000150201.13	ENSG00000261192.1	ENSG00000171208.8	ENSG00000203814.6	ENSG00000159377.9	ENSG00000279095.1	ENSG00000228857.2	ENSG00000279191.1	ENSG00000252181.1	ENSG00000188522.13	ENSG00000211460.10	ENSG00000211459.2	ENSG00000173762.6	ENSG00000225111.1	ENSG00000170899.9	ENSG00000276967.1	ENSG00000241489.6	ENSG00000159348.11	ENSG00000160293.15	ENSG00000240344.7	ENSG00000276248.1	ENSG00000203761.5	ENSG00000159579.12	ENSG00000212766.8	ENSG00000212802.4	ENSG00000211611.2	ENSG00000132821.10	ENSG00000222009.7
240	ENSG00000143369.13	ENSG00000200688.1	ENSG00000204381.10	ENSG00000149823.6	ENSG00000263432.2	ENSG00000170367.4	ENSG00000203727.3	ENSG00000163125.14	ENSG00000278989.1	ENSG00000229644.6	ENSG00000279048.1	ENSG00000252396.1	ENSG00000184349.11	ENSG00000211459.2	ENSG00000211598.2	ENSG00000199668.1	ENSG00000276043.3	ENSG00000170271.9	ENSG00000278615.3	ENSG00000106868.15	ENSG00000227508.5	ENSG00000159167.10	ENSG00000240280.5	ENSG00000276180.1	ENSG00000203819.6	ENSG00000149600.10	ENSG00000235381.1	ENSG00000212694.7	ENSG00000214401.4	ENSG00000276950.3	ENSG00000222012.1
241	ENSG00000141668.8	ENSG00000200693.2	ENSG00000204316.11	ENSG00000149476.13	ENSG00000263327.5	ENSG00000226943.3	ENSG00000204536.12	ENSG00000231607.7	ENSG00000278869.1	ENSG00000229647.1	ENSG00000055044.9	ENSG00000252448.1	ENSG00000182676.4	ENSG00000211451.10	ENSG00000207196.1	ENSG00000182534.12	ENSG00000223396.2	ENSG00000170145.4	ENSG00000278611.1	ENSG00000231185.5	ENSG00000221914.7	ENSG00000164346.8	ENSG00000240225.9	ENSG00000276170.3	ENSG00000203985.9	ENSG00000143842.13	ENSG00000212694.7	ENSG00000211956.2	ENSG00000211584.12	ENSG00000277142.1	ENSG00000222017.1
242	ENSG00000141452.8	ENSG00000239975.2	ENSG00000203668.1	ENSG00000148468.15	ENSG00000263264.1	ENSG00000227039.5	ENSG00000211772.7	ENSG00000230415.1	ENSG00000279628.1	ENSG00000229852.2	ENSG00000060237.15	ENSG00000252474.1	ENSG00000182938.4	ENSG00000211450.8	ENSG00000206527.8	ENSG00000181804.13	ENSG00000223508.5	ENSG00000170088.12	ENSG00000278224.3	ENSG00000094631.17	ENSG00000227258.4	ENSG00000164305.16	ENSG00000240050.4	ENSG00000276148.1	ENSG00000204178.8	ENSG00000144057.14	ENSG00000212127.5	ENSG00000211640.3	ENSG00000211459.2	ENSG00000277150.1	ENSG00000217733.2
243	ENSG00000141401.10	ENSG00000240975.1	ENSG00000203644.3	ENSG00000148426.11	ENSG00000263050.1	ENSG00000227076.1	ENSG00000236347.1	ENSG00000230425.1	ENSG00000280217.1	ENSG00000229953.1	ENSG00000279010.1	ENSG00000250048.1	ENSG00000183665.5	ENSG00000210144.1	ENSG00000205777.16	ENSG00000183576.11	ENSG00000223534.1	ENSG00000172943.17	ENSG00000278175.2	ENSG00000102007.9	ENSG00000227183.3	ENSG00000166908.16	ENSG00000170561.11	ENSG00000276116.2	ENSG00000204228.3	ENSG00000144554.9	ENSG00000211956.2	ENSG00000211947.2	ENSG00000211455.6	ENSG00000277352.1	ENSG00000197599.11
244	ENSG00000141295.12	ENSG00000258512.1	ENSG00000203499.9	ENSG00000157540.18	ENSG00000261997.1	ENSG00000227473.1	ENSG00000235643.1	ENSG00000163159.10	ENSG00000280106.1	ENSG00000230069.3	ENSG00000278948.1	ENSG00000250612.1	ENSG00000183943.5	ENSG00000213096.8	ENSG00000205325.1	ENSG00000186591.10	ENSG00000223572.8	ENSG00000172828.11	ENSG00000216708.1	ENSG00000100554.10	ENSG00000227008.2	ENSG00000166340.13	ENSG00000170832.11	ENSG00000276023.3	ENSG00000204434.5	ENSG00000146540.13	ENSG00000211955.2	ENSG00000211890.3	ENSG00000211451.10	ENSG00000277369.1	ENSG00000211976.2
245	ENSG00000256574.5	ENSG00000258388.6	ENSG00000206530.7	ENSG00000157259.6	ENSG00000261884.2	ENSG00000227502.2	ENSG00000235772.1	ENSG00000163156.10	ENSG00000281593.1	ENSG00000230107.1	ENSG00000180525.11	ENSG00000249091.1	ENSG00000180667.9	ENSG00000213085.8	ENSG00000205268.9	ENSG00000186193.8	ENSG00000223634.1	ENSG00000177700.5	ENSG00000217442.3	ENSG00000090776.5	ENSG00000226979.7	ENSG00000165246.11	ENSG00000240038.5	ENSG00000275966.1	ENSG00000200685.1	ENSG00000139697.10	ENSG00000211892.3	ENSG00000236030.1	ENSG00000207561.1	ENSG00000277383.1	ENSG00000212232.1
246	ENSG00000256540.1	ENSG00000200742.1	ENSG00000205628.2	ENSG00000156009.8	ENSG00000264301.1	ENSG00000227540.1	ENSG00000270413.1	ENSG00000163141.17	ENSG00000281560.1	ENSG00000230224.1	ENSG00000183010.15	ENSG00000249210.1	ENSG00000172939.7	ENSG00000213079.8	ENSG00000205220.10	ENSG00000185630.17	ENSG00000223648.3	ENSG00000196205.8	ENSG00000217950.4	ENSG00000018408.13	ENSG00000228589.3	ENSG00000169057.18	ENSG00000167653.4	ENSG00000225489.5	ENSG00000201919.1	ENSG00000161791.12	ENSG00000211802.3	ENSG00000213977.6	ENSG00000213088.8	ENSG00000277559.1	ENSG00000212901.3
247	ENSG00000256092.2	ENSG00000200834.1	ENSG00000204673.9	ENSG00000171631.13	ENSG00000264247.1	ENSG00000227544.7	ENSG00000265579.1	ENSG00000223508.5	ENSG00000281468.1	ENSG00000276029.1	ENSG00000180776.14	ENSG00000249367.1	ENSG00000181031.14	ENSG00000213022.5	ENSG00000204866.7	ENSG00000185010.12	ENSG00000223705.8	ENSG00000177459.9	ENSG00000219529.2	ENSG00000085185.14	ENSG00000228451.3	ENSG00000168955.3	ENSG00000167881.13	ENSG00000225269.2	ENSG00000199331.1	ENSG00000166803.9	ENSG00000214128.9	ENSG00000213468.3	ENSG00000213085.8	ENSG00000277692.1	ENSG00000205189.10
248	ENSG00000255642.1	ENSG00000200882.1	ENSG00000210195.2	ENSG00000154229.10	ENSG00000264229.1	ENSG00000274892.1	ENSG00000265519.1	ENSG00000159069.12	ENSG00000281207.1	ENSG00000227124.7	ENSG00000180964.15	ENSG00000249378.4	ENSG00000175573.6	ENSG00000213015.7	ENSG00000204851.6	ENSG00000183864.4	ENSG00000223784.1	ENSG00000176978.12	ENSG00000220201.6	ENSG00000048740.16	ENSG00000228427.1	ENSG00000168488.17	ENSG00000167900.10	ENSG00000225350.1	ENSG00000199466.1	ENSG00000170043.10	ENSG00000213931.4	ENSG00000213232.2	ENSG00000213024.9	ENSG00000277702.1	ENSG00000206905.1
249	ENSG00000258659.5	ENSG00000201136.1	ENSG00000207367.1	ENSG00000160294.9	ENSG00000264070.1	ENSG00000274641.1	ENSG00000267147.2	ENSG00000167191.10	ENSG00000281179.1	ENSG00000223831.1	ENSG00000200130.1	ENSG00000248671.6	ENSG00000175984.13	ENSG00000212864.3	ENSG00000204642.12	ENSG00000179051.12	ENSG00000223799.1	ENSG00000176532.3	ENSG00000221995.5	ENSG00000102181.18	ENSG00000228285.2	ENSG00000168214.19	ENSG00000243449.5	ENSG00000231185.5	ENSG00000199508.1	ENSG00000168734.12	ENSG00000213918.9	ENSG00000215270.3	ENSG00000212978.6	ENSG00000231625.4	ENSG00000207091.1
250	ENSG00000234782.3	ENSG00000201555.1	ENSG00000207312.1	ENSG00000159399.8	ENSG00000264067.1	ENSG00000274712.1	ENSG00000266869.1	ENSG00000167178.14	ENSG00000281026.1	ENSG00000224904.1	ENSG00000271133.4	ENSG00000244300.2	ENSG00000176845.11	ENSG00000234009.1	ENSG00000204632.10	ENSG00000179593.14	ENSG00000223804.4	ENSG00000179588.7	ENSG00000221990.4	ENSG00000276007.1	ENSG00000230164.1	ENSG00000167754.11	ENSG00000173548.8	ENSG00000229848.1	ENSG00000199550.1	ENSG00000170365.8	ENSG00000213886.3	ENSG00000215146.4	ENSG00000212802.4	ENSG00000231535.4	ENSG00000207113.1
251	ENSG00000234878.1	ENSG00000201586.1	ENSG00000207243.1	ENSG00000164929.15	ENSG00000263958.1	ENSG00000152990.12	ENSG00000266733.4	ENSG00000229588.1	ENSG00000280953.1	ENSG00000224295.2	ENSG00000271602.1	ENSG00000244682.6	ENSG00000176945.15	ENSG00000211959.2	ENSG00000204576.10	ENSG00000184363.8	ENSG00000223820.5	ENSG00000179292.4	ENSG00000221978.10	ENSG00000225156.2	ENSG00000228283.3	ENSG00000198732.9	ENSG00000174151.13	ENSG00000229867.1	ENSG00000199568.1	ENSG00000170381.11	ENSG00000211746.3	ENSG00000214960.8	ENSG00000212766.8	ENSG00000231476.1	ENSG00000207207.1
252	ENSG00000234964.4	ENSG00000201900.1	ENSG00000206848.1	ENSG00000164484.10	ENSG00000263874.1	ENSG00000235054.1	ENSG00000268218.1	ENSG00000229700.1	ENSG00000277449.1	ENSG00000224435.2	ENSG00000271830.1	ENSG00000245904.3	ENSG00000177239.13	ENSG00000211941.3	ENSG00000204542.2	ENSG00000187097.11	ENSG00000223825.5	ENSG00000178826.9	ENSG00000277670.1	ENSG00000276710.3	ENSG00000228217.1	ENSG00000198692.8	ENSG00000174226.7	ENSG00000229950.1	ENSG00000200170.1	ENSG00000171206.12	ENSG00000206816.1	ENSG00000220267.1	ENSG00000212719.9	ENSG00000259917.1	ENSG00000201529.1
253	ENSG00000235106.7	ENSG00000201998.1	ENSG00000206808.1	ENSG00000163545.7	ENSG00000263818.4	ENSG00000235169.6	ENSG00000267922.1	ENSG00000229964.1	ENSG00000276007.1	ENSG00000224596.6	ENSG00000163879.10	ENSG00000242741.1	ENSG00000211662.2	ENSG00000211934.3	ENSG00000207276.1	ENSG00000196954.11	ENSG00000223941.4	ENSG00000184209.14	ENSG00000222732.1	ENSG00000276291.3	ENSG00000228168.1	ENSG00000198488.9	ENSG00000242600.5	ENSG00000229970.3	ENSG00000206895.1	ENSG00000171848.12	ENSG00000206921.1	ENSG00000219747.1	ENSG00000211976.2	ENSG00000259887.1	ENSG00000201329.2
254	ENSG00000235169.6	ENSG00000100462.14	ENSG00000211753.3	ENSG00000163393.11	ENSG00000263812.4	ENSG00000235217.6	ENSG00000267898.1	ENSG00000166828.2	ENSG00000271156.1	ENSG00000224712.9	ENSG00000280027.1	ENSG00000111912.17	ENSG00000211659.2	ENSG00000211893.3	ENSG00000207060.1	ENSG00000196878.11	ENSG00000224546.2	ENSG00000182902.12	ENSG00000222998.1	ENSG00000276490.1	ENSG00000160209.17	ENSG00000213024.9	ENSG00000242779.5	ENSG00000230002.2	ENSG00000211772.7	ENSG00000172057.8	ENSG00000206932.1	ENSG00000219665.7	ENSG00000211972.2	ENSG00000259831.1	ENSG00000201271.1
255	ENSG00000235217.6	ENSG00000099937.9	ENSG00000211685.3	ENSG00000163362.9	ENSG00000263718.2	ENSG00000147804.8	ENSG00000269706.1	ENSG00000163584.16	ENSG00000276073.1	ENSG00000224717.1	ENSG00000200204.1	ENSG00000231043.3	ENSG00000224287.2	ENSG00000214146.2	ENSG00000211611.2	ENSG00000196664.4	ENSG00000224397.4	ENSG00000182093.13	ENSG00000223131.1	ENSG00000225335.3	ENSG00000229417.1	ENSG00000211651.3	ENSG00000243199.1	ENSG00000230177.1	ENSG00000197774.11	ENSG00000167749.10	ENSG00000200629.1	ENSG00000218426.5	ENSG00000211965.3	ENSG00000259723.1	ENSG00000207295.1
256	ENSG00000255569.1	ENSG00000089351.13	ENSG00000211670.2	ENSG00000166848.5	ENSG00000271147.6	ENSG00000147576.14	ENSG00000269067.1	ENSG00000231584.7	ENSG00000272129.1	ENSG00000224897.5	ENSG00000198074.8	ENSG00000064787.11	ENSG00000223298.1	ENSG00000214113.9	ENSG00000207008.1	ENSG00000180353.9	ENSG00000224318.4	ENSG00000185442.11	ENSG00000223198.1	ENSG00000276633.1	ENSG00000229274.1	ENSG00000211649.3	ENSG00000243290.1	ENSG00000230185.4	ENSG00000211753.3	ENSG00000168778.10	ENSG00000200446.1	ENSG00000211584.12	ENSG00000211950.2	ENSG00000259605.3	ENSG00000205643.9
257	ENSG00000255559.1	ENSG00000150938.8	ENSG00000211664.2	ENSG00000166415.13	ENSG00000272871.1	ENSG00000147475.13	ENSG00000268879.1	ENSG00000231563.1	ENSG00000273639.3	ENSG00000224903.1	ENSG00000274798.1	ENSG00000073849.13	ENSG00000223361.5	ENSG00000213928.7	ENSG00000206982.1	ENSG00000196352.12	ENSG00000171812.9	ENSG00000186806.5	ENSG00000223298.1	ENSG00000225449.3	ENSG00000229132.2	ENSG00000211632.3	ENSG00000243479.3	ENSG00000230330.1	ENSG00000212664.5	ENSG00000165917.8	ENSG00000200331.1	ENSG00000211650.2	ENSG00000211949.3	ENSG00000259556.2	ENSG00000212916.4
258	ENSG00000148175.11	ENSG00000153207.13	ENSG00000211456.9	ENSG00000168653.9	ENSG00000272767.1	ENSG00000147471.10	ENSG00000270503.1	ENSG00000231453.1	ENSG00000273382.1	ENSG00000224934.2	ENSG00000274270.1	ENSG00000006210.6	ENSG00000221184.1	ENSG00000213606.3	ENSG00000206848.1	ENSG00000196262.12	ENSG00000276259.1	ENSG00000197345.11	ENSG00000223313.1	ENSG00000276691.1	ENSG00000229056.2	ENSG00000211611.2	ENSG00000169738.6	ENSG00000274092.1	ENSG00000212993.4	ENSG00000168994.12	ENSG00000200243.1	ENSG00000200408.1	ENSG00000211799.3	ENSG00000259541.4	ENSG00000205730.6
259	ENSG00000147526.18	ENSG00000277728.1	ENSG00000211454.12	ENSG00000168389.16	ENSG00000276855.1	ENSG00000147394.17	ENSG00000271857.1	ENSG00000231437.3	ENSG00000273329.1	ENSG00000225973.3	ENSG00000274052.1	ENSG00000011600.10	ENSG00000221340.1	ENSG00000213420.6	ENSG00000206716.1	ENSG00000196177.11	ENSG00000225383.5	ENSG00000196781.12	ENSG00000225507.1	ENSG00000225492.5	ENSG00000229028.2	ENSG00000211452.9	ENSG00000243710.6	ENSG00000274021.1	ENSG00000213013.4	ENSG00000169567.10	ENSG00000200105.1	ENSG00000206538.6	ENSG00000214013.8	ENSG00000259485.1	ENSG00000203688.4
260	ENSG00000147100.8	ENSG00000277232.2	ENSG00000211448.10	ENSG00000168386.17	ENSG00000278530.3	ENSG00000145675.13	ENSG00000265688.1	ENSG00000231345.3	ENSG00000274827.3	ENSG00000277128.1	ENSG00000278133.1	ENSG00000013364.17	ENSG00000221500.1	ENSG00000213390.9	ENSG00000211677.2	ENSG00000189159.14	ENSG00000225449.3	ENSG00000196735.10	ENSG00000277548.1	ENSG00000269779.1	ENSG00000228929.1	ENSG00000211450.8	ENSG00000239559.2	ENSG00000275874.1	ENSG00000213015.7	ENSG00000169679.13	ENSG00000200026.1	ENSG00000199857.1	ENSG00000213967.9	ENSG00000147454.12	ENSG00000203705.9
261	ENSG00000236306.2	ENSG00000233041.7	ENSG00000236559.1	ENSG00000171848.12	ENSG00000278518.1	ENSG00000144485.9	ENSG00000271781.1	ENSG00000231327.1	ENSG00000274641.1	ENSG00000278683.1	ENSG00000203760.7	ENSG00000080371.5	ENSG00000221643.1	ENSG00000215712.9	ENSG00000211666.2	ENSG00000180817.10	ENSG00000225472.1	ENSG00000204580.10	ENSG00000221972.3	ENSG00000225806.6	ENSG00000228887.3	ENSG00000207833.1	ENSG00000239332.4	ENSG00000228727.7	ENSG00000213020.7	ENSG00000165887.10	ENSG00000199712.1	ENSG00000199788.1	ENSG00000213889.9	ENSG00000147419.15	ENSG00000203710.9
262	ENSG00000236242.1	ENSG00000233006.5	ENSG00000237513.1	ENSG00000189052.6	ENSG00000278493.1	ENSG00000143977.12	ENSG00000271147.6	ENSG00000231290.4	ENSG00000274565.1	ENSG00000278626.1	ENSG00000273723.1	ENSG00000077942.16	ENSG00000221883.2	ENSG00000215271.7	ENSG00000211662.2	ENSG00000198851.8	ENSG00000225489.5	ENSG00000207032.1	ENSG00000221886.3	ENSG00000276754.1	ENSG00000228878.6	ENSG00000234449.2	ENSG00000239322.1	ENSG00000228915.3	ENSG00000213057.5	ENSG00000165891.14	ENSG00000199516.1	ENSG00000199426.1	ENSG00000213424.7	ENSG00000146950.11	ENSG00000203724.9
263	ENSG00000235944.6	ENSG00000187079.13	ENSG00000236516.1	ENSG00000189046.9	ENSG00000278473.1	ENSG00000233871.1	ENSG00000271133.4	ENSG00000164825.3	ENSG00000274561.1	ENSG00000223486.1	ENSG00000265678.1	ENSG00000100092.19	ENSG00000221886.3	ENSG00000215267.7	ENSG00000211659.2	ENSG00000198832.9	ENSG00000225492.5	ENSG00000206995.1	ENSG00000221887.5	ENSG00000276757.1	ENSG00000228709.1	ENSG00000213096.8	ENSG00000239040.1	ENSG00000228960.5	ENSG00000213064.8	ENSG00000165916.7	ENSG00000201827.1	ENSG00000201452.1	ENSG00000213225.7	ENSG00000146826.13	ENSG00000203780.9
264	ENSG00000277702.1	ENSG00000186815.11	ENSG00000270571.2	ENSG00000187323.10	ENSG00000277998.1	ENSG00000233987.1	ENSG00000272727.1	ENSG00000232887.1	ENSG00000274369.1	ENSG00000223508.5	ENSG00000276121.1	ENSG00000100055.19	ENSG00000221890.2	ENSG00000215067.8	ENSG00000211658.2	ENSG00000198130.13	ENSG00000225511.5	ENSG00000215218.3	ENSG00000221909.2	ENSG00000236493.2	ENSG00000228638.1	ENSG00000213079.8	ENSG00000238290.1	ENSG00000228989.1	ENSG00000213085.8	ENSG00000200065.1	ENSG00000201818.1	ENSG00000201229.1	ENSG00000213214.4	ENSG00000146678.8	ENSG00000204099.10
265	ENSG00000006118.13	ENSG00000186660.14	ENSG00000266826.1	ENSG00000211947.2	ENSG00000277978.1	ENSG00000234460.1	ENSG00000272674.3	ENSG00000232876.1	ENSG00000274349.3	ENSG00000211938.2	ENSG00000275734.1	ENSG00000076356.6	ENSG00000221914.7	ENSG00000215006.4	ENSG00000211644.2	ENSG00000200296.1	ENSG00000225614.2	ENSG00000211956.2	ENSG00000221914.7	ENSG00000236498.1	ENSG00000221843.3	ENSG00000213073.4	ENSG00000238249.2	ENSG00000229036.6	ENSG00000207770.1	ENSG00000199598.1	ENSG00000201535.2	ENSG00000201065.1	ENSG00000213186.6	ENSG00000214336.4	ENSG00000204179.9
266	ENSG00000236473.1	ENSG00000277089.3	ENSG00000266578.1	ENSG00000211584.12	ENSG00000279311.1	ENSG00000234477.1	ENSG00000272269.1	ENSG00000232702.3	ENSG00000274265.3	ENSG00000223803.1	ENSG00000275542.1	ENSG00000065320.7	ENSG00000221916.3	ENSG00000211637.2	ENSG00000211633.3	ENSG00000200070.1	ENSG00000224309.6	ENSG00000211947.2	ENSG00000221923.7	ENSG00000236700.4	ENSG00000197461.12	ENSG00000213066.10	ENSG00000234840.1	ENSG00000229119.3	ENSG00000210196.2	ENSG00000222011.7	ENSG00000201476.1	ENSG00000200703.1	ENSG00000215022.6	ENSG00000275074.1	ENSG00000211753.3
267	ENSG00000236536.1	ENSG00000277152.1	ENSG00000266560.4	ENSG00000211460.10	ENSG00000279252.1	ENSG00000234479.2	ENSG00000272037.1	ENSG00000232671.4	ENSG00000275852.1	ENSG00000277418.1	ENSG00000277011.1	ENSG00000064666.13	ENSG00000221930.6	ENSG00000211638.2	ENSG00000211625.2	ENSG00000199964.1	ENSG00000225790.1	ENSG00000211943.2	ENSG00000221944.4	ENSG00000164741.13	ENSG00000221949.5	ENSG00000213058.3	ENSG00000234859.4	ENSG00000006118.13	ENSG00000211445.10	ENSG00000212864.3	ENSG00000201227.1	ENSG00000204370.7	ENSG00000214900.7	ENSG00000275152.3	ENSG00000211665.2
268	ENSG00000236618.2	ENSG00000277182.1	ENSG00000268079.1	ENSG00000211455.6	ENSG00000278928.1	ENSG00000234493.1	ENSG00000272031.2	ENSG00000232630.1	ENSG00000275747.1	ENSG00000225828.1	ENSG00000274949.1	ENSG00000059728.9	ENSG00000221953.5	ENSG00000211640.3	ENSG00000234072.1	ENSG00000173706.11	ENSG00000225950.6	ENSG00000211942.3	ENSG00000221957.7	ENSG00000163660.10	ENSG00000203878.10	ENSG00000212907.2	ENSG00000230445.4	ENSG00000231006.1	ENSG00000211448.10	ENSG00000213886.3	ENSG00000201216.1	ENSG00000204335.3	ENSG00000240405.4	ENSG00000275162.1	ENSG00000211664.2
269	ENSG00000236914.3	ENSG00000277247.1	ENSG00000267710.4	ENSG00000211445.10	ENSG00000278919.1	ENSG00000256673.1	ENSG00000273615.1	ENSG00000232599.1	ENSG00000275713.1	ENSG00000227136.2	ENSG00000277494.1	ENSG00000051128.17	ENSG00000221978.10	ENSG00000205664.9	ENSG00000235381.1	ENSG00000211795.3	ENSG00000225975.5	ENSG00000211934.3	ENSG00000225706.1	ENSG00000163362.9	ENSG00000206538.6	ENSG00000198478.7	ENSG00000231365.4	ENSG00000229127.1	ENSG00000211584.12	ENSG00000213983.10	ENSG00000200953.1	ENSG00000204316.11	ENSG00000239887.4	ENSG00000275305.1	ENSG00000211655.3
270	ENSG00000237015.1	ENSG00000277715.1	ENSG00000267707.2	ENSG00000209082.1	ENSG00000278895.1	ENSG00000256574.5	ENSG00000273599.1	ENSG00000232498.1	ENSG00000275494.1	ENSG00000226471.5	ENSG00000196199.12	ENSG00000263893.2	ENSG00000221986.5	ENSG00000200976.1	ENSG00000235453.6	ENSG00000217930.6	ENSG00000276076.3	ENSG00000214160.8	ENSG00000226266.5	ENSG00000163347.5	ENSG00000206384.9	ENSG00000212802.4	ENSG00000231312.5	ENSG00000230732.4	ENSG00000211644.2	ENSG00000211810.3	ENSG00000204390.9	ENSG00000204301.6	ENSG00000135744.7	ENSG00000275457.1	ENSG00000212993.4
271	ENSG00000237101.1	ENSG00000277282.1	ENSG00000267530.2	ENSG00000207980.1	ENSG00000279786.1	ENSG00000256248.1	ENSG00000273416.1	ENSG00000232461.1	ENSG00000276223.1	ENSG00000227258.4	ENSG00000266563.1	ENSG00000224687.1	ENSG00000221988.11	ENSG00000204397.6	ENSG00000266265.2	ENSG00000211955.2	ENSG00000276075.1	ENSG00000214039.7	ENSG00000225492.5	ENSG00000236772.1	ENSG00000184436.10	ENSG00000212747.4	ENSG00000254827.4	ENSG00000232265.6	ENSG00000211659.2	ENSG00000211890.3	ENSG00000204389.9	ENSG00000204161.12	ENSG00000271646.1	ENSG00000275557.1	ENSG00000213020.7
272	ENSG00000237310.1	ENSG00000277399.3	ENSG00000267505.1	ENSG00000207650.1	ENSG00000279778.1	ENSG00000256120.1	ENSG00000273415.1	ENSG00000223485.1	ENSG00000276170.3	ENSG00000227282.1	ENSG00000266910.1	ENSG00000257230.1	ENSG00000223313.1	ENSG00000204396.9	ENSG00000266088.4	ENSG00000211941.3	ENSG00000224281.4	ENSG00000214029.4	ENSG00000225385.3	ENSG00000225756.1	ENSG00000185565.10	ENSG00000211976.2	ENSG00000254872.3	ENSG00000232324.1	ENSG00000211663.2	ENSG00000211893.3	ENSG00000204296.10	ENSG00000203778.6	ENSG00000268049.1	ENSG00000275580.1	ENSG00000213023.8
273	ENSG00000138604.8	ENSG00000277476.1	ENSG00000267414.1	ENSG00000213030.5	ENSG00000279766.1	ENSG00000256037.1	ENSG00000265681.5	ENSG00000222644.1	ENSG00000276096.1	ENSG00000227300.11	ENSG00000266933.2	ENSG00000257198.5	ENSG00000223117.1	ENSG00000204381.10	ENSG00000266074.7	ENSG00000211934.3	ENSG00000224294.1	ENSG00000213889.9	ENSG00000231507.1	ENSG00000257950.3	ENSG00000185909.13	ENSG00000211974.3	ENSG00000254910.1	ENSG00000232346.1	ENSG00000211672.2	ENSG00000212802.4	ENSG00000204160.10	ENSG00000206535.6	ENSG00000267454.4	ENSG00000275591.3	ENSG00000213024.9
274	ENSG00000138031.13	ENSG00000277511.1	ENSG00000269397.1	ENSG00000213024.9	ENSG00000279429.1	ENSG00000255552.6	ENSG00000265749.4	ENSG00000223768.1	ENSG00000276075.1	ENSG00000226284.1	ENSG00000276242.1	ENSG00000256944.1	ENSG00000211656.3	ENSG00000204348.8	ENSG00000265752.2	ENSG00000211933.2	ENSG00000223985.1	ENSG00000213373.6	ENSG00000231721.5	ENSG00000225864.1	ENSG00000205795.4	ENSG00000211966.2	ENSG00000254924.2	ENSG00000232480.1	ENSG00000211689.5	ENSG00000212978.6	ENSG00000204001.8	ENSG00000211659.2	ENSG00000267372.2	ENSG00000259905.4	ENSG00000199883.1
275	ENSG00000137959.14	ENSG00000277534.1	ENSG00000269345.1	ENSG00000212978.6	ENSG00000280208.1	ENSG00000255468.5	ENSG00000273352.1	ENSG00000207336.1	ENSG00000261136.1	ENSG00000226320.4	ENSG00000276338.1	ENSG00000225079.2	ENSG00000222937.1	ENSG00000204149.8	ENSG00000265749.4	ENSG00000211893.3	ENSG00000224034.1	ENSG00000213160.8	ENSG00000231742.4	ENSG00000160182.2	ENSG00000205611.3	ENSG00000211962.2	ENSG00000254948.1	ENSG00000232780.1	ENSG00000211747.3	ENSG00000213397.9	ENSG00000203952.8	ENSG00000205726.12	ENSG00000270882.2	ENSG00000260073.2	ENSG00000199461.1
276	ENSG00000137673.7	ENSG00000277654.3	ENSG00000269242.1	ENSG00000212694.7	ENSG00000280135.1	ENSG00000153292.14	ENSG00000264057.1	ENSG00000211689.5	ENSG00000261533.2	ENSG00000226360.5	ENSG00000276672.1	ENSG00000264250.2	ENSG00000224376.1	ENSG00000204147.8	ENSG00000265688.1	ENSG00000211810.3	ENSG00000224141.4	ENSG00000215548.2	ENSG00000231747.1	ENSG00000269374.1	ENSG00000204538.3	ENSG00000211961.3	ENSG00000254973.1	ENSG00000232934.6	ENSG00000200253.1	ENSG00000213015.7	ENSG00000203727.3	ENSG00000205038.10	ENSG00000270761.1	ENSG00000231274.5	ENSG00000207834.1
277	ENSG00000137266.13	ENSG00000277687.1	ENSG00000270659.1	ENSG00000212232.1	ENSG00000281852.1	ENSG00000235033.6	ENSG00000261172.1	ENSG00000211753.3	ENSG00000234327.6	ENSG00000226465.1	ENSG00000184489.10	ENSG00000224897.5	ENSG00000224566.2	ENSG00000204120.13	ENSG00000267095.1	ENSG00000211809.2	ENSG00000277559.1	ENSG00000215271.7	ENSG00000231749.2	ENSG00000269303.1	ENSG00000204514.8	ENSG00000211955.2	ENSG00000255282.5	ENSG00000274292.1	ENSG00000198478.7	ENSG00000213024.9	ENSG00000205707.9	ENSG00000204644.8	ENSG00000270681.1	ENSG00000260136.4	ENSG00000210112.1
278	ENSG00000136943.9	ENSG00000277692.1	ENSG00000270547.4	ENSG00000212127.5	ENSG00000281831.1	ENSG00000235023.1	ENSG00000263013.1	ENSG00000211772.7	ENSG00000243058.1	ENSG00000277744.1	ENSG00000172057.8	ENSG00000224825.2	ENSG00000224621.1	ENSG00000202198.1	ENSG00000267048.1	ENSG00000171401.13	ENSG00000221914.7	ENSG00000215237.6	ENSG00000231826.4	ENSG00000268895.4	ENSG00000207344.1	ENSG00000211951.2	ENSG00000255364.1	ENSG00000231274.5	ENSG00000211973.2	ENSG00000213047.10	ENSG00000205549.7	ENSG00000207333.1	ENSG00000270574.1	ENSG00000275964.1	ENSG00000210196.2
279	ENSG00000235663.1	ENSG00000175224.15	ENSG00000274349.3	ENSG00000235992.1	ENSG00000281398.1	ENSG00000234859.4	ENSG00000262979.1	ENSG00000206686.1	ENSG00000248859.2	ENSG00000225489.5	ENSG00000206728.1	ENSG00000224557.6	ENSG00000224635.1	ENSG00000206262.7	ENSG00000266976.1	ENSG00000214263.2	ENSG00000221923.7	ENSG00000214941.6	ENSG00000231856.2	ENSG00000268658.4	ENSG00000207278.1	ENSG00000211942.3	ENSG00000255366.1	ENSG00000231290.4	ENSG00000181444.11	ENSG00000213057.5	ENSG00000204520.11	ENSG00000206944.1	ENSG00000270510.1	ENSG00000275966.1	ENSG00000211445.10
280	ENSG00000235888.1	ENSG00000174938.13	ENSG00000270430.1	ENSG00000211937.3	ENSG00000280969.1	ENSG00000236204.4	ENSG00000262823.1	ENSG00000206914.1	ENSG00000248663.5	ENSG00000277687.1	ENSG00000206846.1	ENSG00000224596.6	ENSG00000225031.1	ENSG00000206190.10	ENSG00000266891.1	ENSG00000214212.7	ENSG00000221930.6	ENSG00000206755.1	ENSG00000231940.1	ENSG00000237350.1	ENSG00000207277.1	ENSG00000211941.3	ENSG00000232453.4	ENSG00000231298.5	ENSG00000177459.9	ENSG00000213064.8	ENSG00000207293.1	ENSG00000206909.1	ENSG00000270503.1	ENSG00000276104.1	ENSG00000211456.9
281	ENSG00000277050.1	ENSG00000265023.1	ENSG00000270038.1	ENSG00000187231.12	ENSG00000278630.1	ENSG00000255200.1	ENSG00000262714.1	ENSG00000207128.1	ENSG00000248508.5	ENSG00000277511.1	ENSG00000206848.1	ENSG00000264296.1	ENSG00000223705.8	ENSG00000205927.4	ENSG00000268027.4	ENSG00000213996.11	ENSG00000221957.7	ENSG00000214796.7	ENSG00000275070.1	ENSG00000237557.1	ENSG00000186376.13	ENSG00000211935.3	ENSG00000232258.5	ENSG00000231507.1	ENSG00000172594.11	ENSG00000213071.9	ENSG00000207093.1	ENSG00000206850.1	ENSG00000270277.1	ENSG00000276182.1	ENSG00000211460.10
282	ENSG00000277232.2	ENSG00000224237.1	ENSG00000271778.1	ENSG00000211898.6	ENSG00000276980.1	ENSG00000255080.1	ENSG00000262587.2	ENSG00000207393.1	ENSG00000248333.6	ENSG00000226688.5	ENSG00000276715.3	ENSG00000224459.1	ENSG00000223804.4	ENSG00000204991.9	ENSG00000267858.4	ENSG00000213971.6	ENSG00000221995.5	ENSG00000214783.8	ENSG00000275027.1	ENSG00000237661.1	ENSG00000207077.1	ENSG00000214135.7	ENSG00000254162.1	ENSG00000231628.1	ENSG00000173406.14	ENSG00000213859.4	ENSG00000235505.6	ENSG00000206739.1	ENSG00000270157.1	ENSG00000276251.1	ENSG00000211625.2
283	ENSG00000277287.1	ENSG00000274248.1	ENSG00000271550.1	ENSG00000211829.5	ENSG00000272763.1	ENSG00000254854.1	ENSG00000262468.4	ENSG00000184564.8	ENSG00000248290.1	ENSG00000277496.1	ENSG00000267077.1	ENSG00000264091.1	ENSG00000224020.1	ENSG00000211642.2	ENSG00000267510.1	ENSG00000213654.8	ENSG00000222001.2	ENSG00000214435.6	ENSG00000230393.1	ENSG00000237664.1	ENSG00000207007.1	ENSG00000211654.2	ENSG00000254285.3	ENSG00000231645.2	ENSG00000173698.16	ENSG00000213347.9	ENSG00000038945.13	ENSG00000211772.7	ENSG00000270055.1	ENSG00000276272.1	ENSG00000211633.3
284	ENSG00000277311.1	ENSG00000244468.1	ENSG00000272913.1	ENSG00000214290.6	ENSG00000277010.1	ENSG00000254813.4	ENSG00000262454.1	ENSG00000207445.1	ENSG00000248275.1	ENSG00000225171.2	ENSG00000267213.4	ENSG00000224431.1	ENSG00000224041.3	ENSG00000204839.7	ENSG00000267279.1	ENSG00000213553.4	ENSG00000222014.5	ENSG00000214401.4	ENSG00000230454.1	ENSG00000161277.10	ENSG00000207005.1	ENSG00000211662.2	ENSG00000254338.1	ENSG00000231964.1	ENSG00000174306.20	ENSG00000207739.1	ENSG00000235194.7	ENSG00000211679.2	ENSG00000271947.1	ENSG00000276309.1	ENSG00000211650.2
285	ENSG00000277369.1	ENSG00000244558.4	ENSG00000272752.4	ENSG00000213654.8	ENSG00000272267.2	ENSG00000277283.1	ENSG00000262370.4	ENSG00000186281.11	ENSG00000249855.1	ENSG00000225313.4	ENSG00000280997.1	ENSG00000227744.4	ENSG00000224167.1	ENSG00000204580.10	ENSG00000269918.1	ENSG00000213445.7	ENSG00000174827.12	ENSG00000219507.4	ENSG00000230555.2	ENSG00000160408.13	ENSG00000206992.1	ENSG00000211772.7	ENSG00000254363.5	ENSG00000274214.1	ENSG00000170113.14	ENSG00000219626.7	ENSG00000266392.1	ENSG00000211673.2	ENSG00000271755.1	ENSG00000276390.1	ENSG00000211653.2
286	ENSG00000277394.1	ENSG00000244694.6	ENSG00000272368.2	ENSG00000213625.7	ENSG00000273373.1	ENSG00000277287.1	ENSG00000262188.1	ENSG00000185904.10	ENSG00000249838.1	ENSG00000225484.5	ENSG00000265554.1	ENSG00000227906.6	ENSG00000222035.3	ENSG00000207408.1	ENSG00000269902.1	ENSG00000213424.7	ENSG00000221838.8	ENSG00000218227.3	ENSG00000230587.1	ENSG00000159640.13	ENSG00000206685.1	ENSG00000206817.1	ENSG00000254389.3	ENSG00000230439.2	ENSG00000171148.12	ENSG00000216740.2	ENSG00000266258.1	ENSG00000211669.2	ENSG00000271581.1	ENSG00000276399.1	ENSG00000211654.2
287	ENSG00000277692.1	ENSG00000246922.7	ENSG00000272129.1	ENSG00000213465.6	ENSG00000273252.1	ENSG00000277481.1	ENSG00000264350.1	ENSG00000204542.2	ENSG00000249780.1	ENSG00000211934.3	ENSG00000281183.1	ENSG00000227953.5	ENSG00000222248.1	ENSG00000207278.1	ENSG00000269896.2	ENSG00000215784.5	ENSG00000277462.1	ENSG00000217643.1	ENSG00000230647.1	ENSG00000225929.1	ENSG00000182158.13	ENSG00000198034.9	ENSG00000231322.4	ENSG00000230445.4	ENSG00000171385.8	ENSG00000216921.6	ENSG00000266053.2	ENSG00000211662.2	ENSG00000274897.2	ENSG00000276434.1	ENSG00000221821.3
288	ENSG00000145555.13	ENSG00000139514.11	ENSG00000272121.1	ENSG00000213222.3	ENSG00000273225.3	ENSG00000277587.1	ENSG00000264219.1	ENSG00000204792.2	ENSG00000249650.1	ENSG00000213064.8	ENSG00000280265.1	ENSG00000264265.1	ENSG00000245552.5	ENSG00000207269.1	ENSG00000269890.1	ENSG00000215458.7	ENSG00000277399.3	ENSG00000217442.3	ENSG00000230701.2	ENSG00000237676.1	ENSG00000182752.9	ENSG00000197903.7	ENSG00000231749.2	ENSG00000275832.3	ENSG00000171451.13	ENSG00000217801.8	ENSG00000265780.1	ENSG00000236296.6	ENSG00000271550.1	ENSG00000276462.1	ENSG00000186895.2
289	ENSG00000276075.1	ENSG00000137573.12	ENSG00000272079.2	ENSG00000215769.7	ENSG00000274767.1	ENSG00000235979.7	ENSG00000263874.1	ENSG00000205403.11	ENSG00000249557.2	ENSG00000211945.2	ENSG00000176485.9	ENSG00000240891.5	ENSG00000222383.1	ENSG00000206772.1	ENSG00000269376.1	ENSG00000215386.9	ENSG00000277342.1	ENSG00000217275.2	ENSG00000230734.1	ENSG00000237781.3	ENSG00000183019.6	ENSG00000200674.1	ENSG00000234869.1	ENSG00000229204.3	ENSG00000171862.8	ENSG00000217930.6	ENSG00000265743.1	ENSG00000236591.1	ENSG00000271383.5	ENSG00000276649.1	ENSG00000236540.6
290	ENSG00000276131.1	ENSG00000137440.4	ENSG00000271992.1	ENSG00000215386.9	ENSG00000274627.1	ENSG00000236064.1	ENSG00000265752.2	ENSG00000211685.3	ENSG00000249430.1	ENSG00000176105.12	ENSG00000188747.7	ENSG00000240990.8	ENSG00000222601.1	ENSG00000211679.2	ENSG00000268734.1	ENSG00000215372.6	ENSG00000277287.1	ENSG00000217228.1	ENSG00000230797.2	ENSG00000238009.5	ENSG00000183087.13	ENSG00000200525.1	ENSG00000231767.3	ENSG00000225308.2	ENSG00000168309.15	ENSG00000218048.2	ENSG00000265666.1	ENSG00000235770.4	ENSG00000271207.1	ENSG00000276663.1	ENSG00000176788.8
291	ENSG00000233328.3	ENSG00000247363.2	ENSG00000274840.3	ENSG00000215256.3	ENSG00000274460.1	ENSG00000236098.1	ENSG00000263834.1	ENSG00000211677.2	ENSG00000249379.1	ENSG00000179242.14	ENSG00000277007.1	ENSG00000263812.4	ENSG00000222020.2	ENSG00000211677.2	ENSG00000270777.1	ENSG00000214960.8	ENSG00000277258.3	ENSG00000239557.1	ENSG00000231031.5	ENSG00000238074.4	ENSG00000183160.8	ENSG00000199804.1	ENSG00000230373.7	ENSG00000227542.1	ENSG00000168539.3	ENSG00000218582.2	ENSG00000267239.1	ENSG00000268049.1	ENSG00000271133.4	ENSG00000276688.1	ENSG00000232645.4
292	ENSG00000233559.1	ENSG00000247516.4	ENSG00000274471.1	ENSG00000215187.8	ENSG00000274251.1	ENSG00000236266.1	ENSG00000263731.1	ENSG00000211666.2	ENSG00000249364.4	ENSG00000180488.13	ENSG00000275964.1	ENSG00000277030.1	ENSG00000218358.2	ENSG00000211670.2	ENSG00000270372.1	ENSG00000167711.12	ENSG00000277247.1	ENSG00000216436.2	ENSG00000231431.6	ENSG00000238113.5	ENSG00000183773.14	ENSG00000199366.1	ENSG00000184602.5	ENSG00000227632.2	ENSG00000169122.10	ENSG00000219665.7	ENSG00000267123.4	ENSG00000268926.2	ENSG00000271034.1	ENSG00000276715.3	ENSG00000231298.5
293	ENSG00000233746.1	ENSG00000248124.6	ENSG00000266916.4	ENSG00000215067.8	ENSG00000275765.3	ENSG00000276822.1	ENSG00000265018.5	ENSG00000211664.2	ENSG00000249158.5	ENSG00000180817.10	ENSG00000173890.15	ENSG00000277089.3	ENSG00000219626.7	ENSG00000211668.2	ENSG00000270344.2	ENSG00000182827.8	ENSG00000277203.1	ENSG00000222019.6	ENSG00000231407.4	ENSG00000238164.5	ENSG00000183826.15	ENSG00000201988.2	ENSG00000184985.15	ENSG00000275216.1	ENSG00000165949.11	ENSG00000215458.7	ENSG00000267122.1	ENSG00000267296.2	ENSG00000272447.1	ENSG00000141696.11	ENSG00000231365.4
294	ENSG00000157445.13	ENSG00000256980.4	ENSG00000267034.1	ENSG00000214455.4	ENSG00000275409.1	ENSG00000236453.4	ENSG00000264991.1	ENSG00000211660.3	ENSG00000250261.1	ENSG00000180979.8	ENSG00000168283.12	ENSG00000277149.3	ENSG00000220161.4	ENSG00000211662.2	ENSG00000270277.1	ENSG00000220412.1	ENSG00000221867.7	ENSG00000221986.5	ENSG00000231365.4	ENSG00000056558.9	ENSG00000211746.3	ENSG00000201830.1	ENSG00000185022.10	ENSG00000275202.1	ENSG00000166278.13	ENSG00000214595.10	ENSG00000267119.1	ENSG00000267577.1	ENSG00000272221.1	ENSG00000140323.5	ENSG00000231381.2
295	ENSG00000157240.3	ENSG00000228739.1	ENSG00000265625.1	ENSG00000218358.2	ENSG00000275183.1	ENSG00000141580.14	ENSG00000264785.1	ENSG00000211652.2	ENSG00000250230.2	ENSG00000281376.1	ENSG00000275966.1	ENSG00000277386.1	ENSG00000213047.10	ENSG00000211658.2	ENSG00000270223.1	ENSG00000219665.7	ENSG00000221829.8	ENSG00000211959.2	ENSG00000275437.1	ENSG00000258667.1	ENSG00000211679.2	ENSG00000201270.1	ENSG00000185262.8	ENSG00000226026.4	ENSG00000166483.9	ENSG00000214796.7	ENSG00000267056.2	ENSG00000267670.1	ENSG00000272009.1	ENSG00000217648.1	ENSG00000231609.4
296	ENSG00000156381.7	ENSG00000228791.6	ENSG00000265660.1	ENSG00000211644.2	ENSG00000275074.1	ENSG00000141232.4	ENSG00000264772.4	ENSG00000211651.3	ENSG00000250132.5	ENSG00000175634.13	ENSG00000267344.1	ENSG00000277619.1	ENSG00000213058.3	ENSG00000234056.1	ENSG00000270055.1	ENSG00000218819.4	ENSG00000275964.1	ENSG00000211966.2	ENSG00000233369.6	ENSG00000258404.1	ENSG00000211666.2	ENSG00000200985.1	ENSG00000256802.2	ENSG00000226121.2	ENSG00000163331.9	ENSG00000214826.5	ENSG00000267795.4	ENSG00000267745.1	ENSG00000273733.1	ENSG00000218537.1	ENSG00000231749.2
297	ENSG00000156298.11	ENSG00000075275.15	ENSG00000263443.1	ENSG00000211655.3	ENSG00000275016.3	ENSG00000140807.5	ENSG00000264769.1	ENSG00000211648.2	ENSG00000250982.2	ENSG00000175879.8	ENSG00000267480.1	ENSG00000277687.1	ENSG00000213064.8	ENSG00000235106.7	ENSG00000271605.4	ENSG00000167900.10	ENSG00000223313.1	ENSG00000212123.3	ENSG00000233426.3	ENSG00000236809.2	ENSG00000211665.2	ENSG00000200917.1	ENSG00000270504.1	ENSG00000226125.1	ENSG00000163623.8	ENSG00000215014.4	ENSG00000267658.1	ENSG00000267795.4	ENSG00000273615.1	ENSG00000219642.2	ENSG00000232070.7
298	ENSG00000154845.14	ENSG00000205560.11	ENSG00000263154.1	ENSG00000211721.2	ENSG00000276248.1	ENSG00000140285.8	ENSG00000264717.4	ENSG00000211640.3	ENSG00000248923.1	ENSG00000176853.14	ENSG00000267541.1	ENSG00000240050.4	ENSG00000213079.8	ENSG00000233967.5	ENSG00000271270.4	ENSG00000218809.1	ENSG00000275898.1	ENSG00000212802.4	ENSG00000233441.5	ENSG00000236806.1	ENSG00000203705.9	ENSG00000200789.1	ENSG00000257151.1	ENSG00000226396.1	ENSG00000164081.11	ENSG00000215068.6	ENSG00000267650.1	ENSG00000266750.1	ENSG00000273253.2	ENSG00000220267.1	ENSG00000178464.6
299	ENSG00000154059.8	ENSG00000076382.15	ENSG00000262903.1	ENSG00000211789.2	ENSG00000276073.1	ENSG00000234754.1	ENSG00000264644.1	ENSG00000211584.12	ENSG00000243069.6	ENSG00000211950.2	ENSG00000265692.1	ENSG00000153246.10	ENSG00000213096.8	ENSG00000267544.1	ENSG00000271134.1	ENSG00000211949.3	ENSG00000275897.1	ENSG00000206712.1	ENSG00000233452.5	ENSG00000236935.1	ENSG00000203883.6	ENSG00000204392.9	ENSG00000257167.2	ENSG00000226472.6	ENSG00000176593.6	ENSG00000235687.7	ENSG00000267399.1	ENSG00000265681.5	ENSG00000273237.1	ENSG00000211639.2	ENSG00000229715.4
300	ENSG00000153827.12	ENSG00000078668.12	ENSG00000262003.1	ENSG00000197601.11	ENSG00000277494.1	ENSG00000276182.1	ENSG00000266357.4	ENSG00000211459.2	ENSG00000250942.1	ENSG00000173327.6	ENSG00000265799.1	ENSG00000152818.17	ENSG00000210196.2	ENSG00000268555.1	ENSG00000272941.1	ENSG00000171236.9	ENSG00000171658.7	ENSG00000211679.2	ENSG00000233483.2	ENSG00000236846.1	ENSG00000211598.2	ENSG00000204388.6	ENSG00000146950.11	ENSG00000226525.5	ENSG00000180448.9	ENSG00000213096.8	ENSG00000267322.2	ENSG00000266903.1	ENSG00000273213.1	ENSG00000211660.3	ENSG00000175197.9
301	ENSG00000275024.1	ENSG00000080573.6	ENSG00000264513.1	ENSG00000197461.12	ENSG00000277394.1	ENSG00000276449.1	ENSG00000266283.1	ENSG00000211455.6	ENSG00000243422.1	ENSG00000173335.4	ENSG00000281831.1	ENSG00000149257.12	ENSG00000211460.10	ENSG00000268785.1	ENSG00000266208.1	ENSG00000211710.3	ENSG00000222043.2	ENSG00000211673.2	ENSG00000233569.1	ENSG00000236914.3	ENSG00000204371.10	ENSG00000204386.9	ENSG00000145386.8	ENSG00000275066.3	ENSG00000198488.9	ENSG00000210140.1	ENSG00000269720.1	ENSG00000266916.4	ENSG00000273145.1	ENSG00000259098.1	ENSG00000229729.5
302	ENSG00000275179.1	ENSG00000244122.2	ENSG00000264448.3	ENSG00000197181.10	ENSG00000277283.1	ENSG00000276547.1	ENSG00000266258.1	ENSG00000211454.12	ENSG00000233968.5	ENSG00000173406.14	ENSG00000281780.1	ENSG00000149091.14	ENSG00000211599.2	ENSG00000269951.1	ENSG00000266338.5	ENSG00000211959.2	ENSG00000222317.1	ENSG00000211669.2	ENSG00000233625.1	ENSG00000236279.5	ENSG00000196569.10	ENSG00000204371.10	ENSG00000257354.2	ENSG00000275052.3	ENSG00000179532.11	ENSG00000201231.1	ENSG00000268849.4	ENSG00000266928.1	ENSG00000266904.4	ENSG00000253260.1	ENSG00000229852.2
303	ENSG00000275202.1	ENSG00000271576.1	ENSG00000264281.3	ENSG00000198732.9	ENSG00000277241.1	ENSG00000276644.3	ENSG00000273366.1	ENSG00000211448.10	ENSG00000233900.1	ENSG00000174233.10	ENSG00000281398.1	ENSG00000148400.9	ENSG00000211625.2	ENSG00000267395.4	ENSG00000258521.1	ENSG00000211689.5	ENSG00000222859.1	ENSG00000211668.2	ENSG00000233626.2	ENSG00000236289.2	ENSG00000196218.10	ENSG00000204253.4	ENSG00000255455.2	ENSG00000275023.3	ENSG00000198643.5	ENSG00000203666.11	ENSG00000268734.1	ENSG00000266977.1	ENSG00000266916.4	ENSG00000251931.1	ENSG00000229891.1
304	ENSG00000275212.1	ENSG00000271420.1	ENSG00000264177.1	ENSG00000197993.6	ENSG00000277147.3	ENSG00000276663.1	ENSG00000273311.1	ENSG00000211445.10	ENSG00000235499.1	ENSG00000174282.10	ENSG00000280088.1	ENSG00000240288.6	ENSG00000211637.2	ENSG00000267472.1	ENSG00000266405.3	ENSG00000211685.3	ENSG00000223298.1	ENSG00000211663.2	ENSG00000232111.1	ENSG00000236424.6	ENSG00000187045.15	ENSG00000204219.8	ENSG00000255561.5	ENSG00000274993.1	ENSG00000198785.4	ENSG00000204590.11	ENSG00000270558.1	ENSG00000265646.2	ENSG00000267009.5	ENSG00000251883.1	ENSG00000229953.1
305	ENSG00000275371.1	ENSG00000267279.1	ENSG00000263826.1	ENSG00000197757.7	ENSG00000277072.3	ENSG00000153233.11	ENSG00000132716.17	ENSG00000210196.2	ENSG00000235423.7	ENSG00000174780.14	ENSG00000185551.11	ENSG00000240618.1	ENSG00000211644.2	ENSG00000267480.1	ENSG00000259469.1	ENSG00000211673.2	ENSG00000223342.2	ENSG00000211660.3	ENSG00000275142.1	ENSG00000236456.1	ENSG00000187325.4	ENSG00000204104.10	ENSG00000255815.3	ENSG00000225169.1	ENSG00000198883.10	ENSG00000204839.7	ENSG00000270540.1	ENSG00000265666.1	ENSG00000267102.1	ENSG00000251880.1	ENSG00000230002.2
306	ENSG00000275426.1	ENSG00000248884.1	ENSG00000263731.1	ENSG00000200237.1	ENSG00000259834.1	ENSG00000152642.9	ENSG00000279467.1	ENSG00000182795.12	ENSG00000235343.1	ENSG00000175161.12	ENSG00000185043.9	ENSG00000240764.3	ENSG00000211647.1	ENSG00000267665.1	ENSG00000259075.5	ENSG00000211669.2	ENSG00000221826.8	ENSG00000211659.2	ENSG00000232532.1	ENSG00000059377.14	ENSG00000188191.13	ENSG00000203950.6	ENSG00000256393.1	ENSG00000225210.4	ENSG00000198931.9	ENSG00000204922.4	ENSG00000270510.1	ENSG00000270890.1	ENSG00000265185.4	ENSG00000251844.1	ENSG00000230018.1
307	ENSG00000275441.1	ENSG00000248964.5	ENSG00000263724.1	ENSG00000200156.1	ENSG00000259856.1	ENSG00000270124.1	ENSG00000278030.1	ENSG00000205629.10	ENSG00000235314.1	ENSG00000178568.12	ENSG00000224621.1	ENSG00000258867.4	ENSG00000211652.2	ENSG00000265656.1	ENSG00000258884.1	ENSG00000211659.2	ENSG00000223343.1	ENSG00000211649.3	ENSG00000232551.2	ENSG00000060982.13	ENSG00000198753.10	ENSG00000203499.9	ENSG00000256540.1	ENSG00000220785.6	ENSG00000198952.8	ENSG00000204977.8	ENSG00000270426.1	ENSG00000270696.1	ENSG00000265158.1	ENSG00000251835.1	ENSG00000230107.1
308	ENSG00000275464.2	ENSG00000248975.2	ENSG00000265399.1	ENSG00000200063.1	ENSG00000260001.5	ENSG00000151491.11	ENSG00000277877.3	ENSG00000187848.11	ENSG00000236144.5	ENSG00000184178.14	ENSG00000226329.2	ENSG00000259219.1	ENSG00000211653.2	ENSG00000267750.4	ENSG00000260196.1	ENSG00000211658.2	ENSG00000223345.3	ENSG00000211648.2	ENSG00000232680.2	ENSG00000064115.9	ENSG00000198663.15	ENSG00000206384.9	ENSG00000254469.6	ENSG00000225302.2	ENSG00000198963.9	ENSG00000205517.11	ENSG00000270401.1	ENSG00000270580.4	ENSG00000265118.4	ENSG00000200434.1	ENSG00000228643.1
309	ENSG00000275601.1	ENSG00000257817.1	ENSG00000265203.1	ENSG00000199927.2	ENSG00000238284.1	ENSG00000232615.4	ENSG00000279114.1	ENSG00000223802.6	ENSG00000236030.1	ENSG00000184083.10	ENSG00000184697.6	ENSG00000259305.4	ENSG00000211655.3	ENSG00000267892.1	ENSG00000259834.1	ENSG00000211652.2	ENSG00000221500.1	ENSG00000211638.2	ENSG00000232710.1	ENSG00000065618.15	ENSG00000198034.9	ENSG00000206159.9	ENSG00000182628.11	ENSG00000227603.1	ENSG00000196787.3	ENSG00000206075.12	ENSG00000270379.4	ENSG00000270362.1	ENSG00000265112.1	ENSG00000200496.1	ENSG00000175164.12
310	ENSG00000275620.1	ENSG00000257660.4	ENSG00000265178.1	ENSG00000199762.1	ENSG00000238222.3	ENSG00000232638.1	ENSG00000278928.1	ENSG00000199719.1	ENSG00000235890.2	ENSG00000183888.4	ENSG00000224411.3	ENSG00000233791.4	ENSG00000213030.5	ENSG00000266651.1	ENSG00000259727.1	ENSG00000211649.3	ENSG00000221539.1	ENSG00000211633.3	ENSG00000232725.1	ENSG00000259429.4	ENSG00000197943.8	ENSG00000205664.9	ENSG00000182636.5	ENSG00000227479.1	ENSG00000196917.5	ENSG00000203709.8	ENSG00000270277.1	ENSG00000270060.1	ENSG00000265043.1	ENSG00000253194.1	ENSG00000233665.7
311	ENSG00000275718.1	ENSG00000257495.4	ENSG00000265158.1	ENSG00000199756.1	ENSG00000240207.5	ENSG00000232807.2	ENSG00000278895.1	ENSG00000200814.1	ENSG00000235713.1	ENSG00000281460.1	ENSG00000180787.5	ENSG00000155659.13	ENSG00000211967.3	ENSG00000266984.1	ENSG00000259587.2	ENSG00000211639.2	ENSG00000221818.7	ENSG00000211459.2	ENSG00000232874.1	ENSG00000259354.4	ENSG00000197859.8	ENSG00000207362.1	ENSG00000183741.10	ENSG00000229334.1	ENSG00000186998.14	ENSG00000207151.1	ENSG00000270179.1	ENSG00000271632.1	ENSG00000264964.1	ENSG00000253196.1	ENSG00000188001.8
312	ENSG00000232188.1	ENSG00000257270.1	ENSG00000265142.5	ENSG00000200982.1	ENSG00000240024.4	ENSG00000232872.2	ENSG00000278893.1	ENSG00000201126.1	ENSG00000236809.2	ENSG00000281420.1	ENSG00000180573.9	ENSG00000153976.2	ENSG00000211961.3	ENSG00000267034.1	ENSG00000259495.2	ENSG00000211637.2	ENSG00000171303.6	ENSG00000211454.12	ENSG00000232878.2	ENSG00000270820.4	ENSG00000197694.12	ENSG00000207359.1	ENSG00000253159.2	ENSG00000227376.1	ENSG00000187699.9	ENSG00000204104.10	ENSG00000270124.1	ENSG00000271584.1	ENSG00000264885.1	ENSG00000253252.2	ENSG00000235531.8
313	ENSG00000232480.1	ENSG00000257150.2	ENSG00000265096.1	ENSG00000200788.1	ENSG00000239893.1	ENSG00000232907.6	ENSG00000279973.1	ENSG00000201176.1	ENSG00000238098.7	ENSG00000281398.1	ENSG00000224607.4	ENSG00000233515.1	ENSG00000215218.3	ENSG00000267213.4	ENSG00000260774.1	ENSG00000211584.12	ENSG00000170442.10	ENSG00000211452.9	ENSG00000232917.5	ENSG00000270659.1	ENSG00000188243.11	ENSG00000206856.1	ENSG00000253163.1	ENSG00000229407.4	ENSG00000188313.11	ENSG00000204219.8	ENSG00000271635.1	ENSG00000271207.1	ENSG00000264769.1	ENSG00000184277.11	ENSG00000236829.8
314	ENSG00000232524.1	ENSG00000178035.10	ENSG00000264956.1	ENSG00000200731.1	ENSG00000242110.6	ENSG00000072210.17	ENSG00000279765.2	ENSG00000201663.1	ENSG00000237854.3	ENSG00000184611.10	ENSG00000183742.11	ENSG00000233496.1	ENSG00000214595.10	ENSG00000270953.1	ENSG00000260328.1	ENSG00000211459.2	ENSG00000225376.4	ENSG00000211451.10	ENSG00000231119.2	ENSG00000270496.1	ENSG00000188419.12	ENSG00000234664.1	ENSG00000253200.1	ENSG00000229413.2	ENSG00000185002.8	ENSG00000204348.8	ENSG00000271614.1	ENSG00000271040.1	ENSG00000264672.4	ENSG00000201382.1	ENSG00000236924.1
315	ENSG00000233342.1	ENSG00000271375.1	ENSG00000264635.1	ENSG00000204116.10	ENSG00000241945.6	ENSG00000069812.10	ENSG00000279748.1	ENSG00000196526.9	ENSG00000238287.1	ENSG00000185043.9	ENSG00000224316.1	ENSG00000172403.9	ENSG00000214776.8	ENSG00000270748.1	ENSG00000261408.4	ENSG00000211454.12	ENSG00000276334.1	ENSG00000211450.8	ENSG00000003137.7	ENSG00000270432.1	ENSG00000200560.1	ENSG00000236255.1	ENSG00000253241.1	ENSG00000229512.1	ENSG00000185189.14	ENSG00000204389.9	ENSG00000266274.2	ENSG00000272841.1	ENSG00000266405.3	ENSG00000183166.9	ENSG00000235949.1
316	ENSG00000233110.1	ENSG00000178078.10	ENSG00000266373.1	ENSG00000203724.9	ENSG00000241935.7	ENSG00000257402.1	ENSG00000279693.1	ENSG00000199325.1	ENSG00000238197.4	ENSG00000281392.1	ENSG00000225791.5	ENSG00000172590.17	ENSG00000214796.7	ENSG00000270392.2	ENSG00000261211.1	ENSG00000211452.9	ENSG00000276995.1	ENSG00000210196.2	ENSG00000229543.1	ENSG00000270149.4	ENSG00000200385.1	ENSG00000234281.4	ENSG00000253250.2	ENSG00000275464.2	ENSG00000185274.10	ENSG00000204442.3	ENSG00000264667.1	ENSG00000272827.1	ENSG00000266402.3	ENSG00000183117.16	ENSG00000236345.1
317	ENSG00000276241.1	ENSG00000278924.1	ENSG00000266258.1	ENSG00000205356.8	ENSG00000241859.5	ENSG00000257057.1	ENSG00000279588.1	ENSG00000200235.1	ENSG00000241416.1	ENSG00000281383.1	ENSG00000184163.3	ENSG00000175216.13	ENSG00000214860.4	ENSG00000270207.1	ENSG00000261104.1	ENSG00000211450.8	ENSG00000276449.1	ENSG00000209082.1	ENSG00000227681.4	ENSG00000234899.8	ENSG00000200372.1	ENSG00000258388.6	ENSG00000253251.2	ENSG00000227733.7	ENSG00000185745.9	ENSG00000201178.1	ENSG00000271344.1	ENSG00000272457.1	ENSG00000266274.2	ENSG00000253300.1	ENSG00000234719.7
318	ENSG00000233070.1	ENSG00000279042.1	ENSG00000266200.5	ENSG00000204963.5	ENSG00000241644.2	ENSG00000257023.1	ENSG00000279582.1	ENSG00000187621.13	ENSG00000241157.1	ENSG00000181915.4	ENSG00000226824.5	ENSG00000175220.10	ENSG00000214999.3	ENSG00000270157.1	ENSG00000263064.2	ENSG00000210196.2	ENSG00000229896.2	ENSG00000213096.8	ENSG00000276250.1	ENSG00000234919.1	ENSG00000200354.1	ENSG00000266542.1	ENSG00000253317.1	ENSG00000227744.4	ENSG00000181856.13	ENSG00000207263.1	ENSG00000265118.4	ENSG00000272444.1	ENSG00000266265.2	ENSG00000253304.1	ENSG00000234996.3
319	ENSG00000276430.2	ENSG00000279134.1	ENSG00000265749.4	ENSG00000204710.2	ENSG00000241399.5	ENSG00000256916.1	ENSG00000280537.1	ENSG00000200419.1	ENSG00000243753.4	ENSG00000182095.13	ENSG00000225255.5	ENSG00000200731.1	ENSG00000215006.4	ENSG00000271816.1	ENSG00000262251.1	ENSG00000210140.1	ENSG00000229914.1	ENSG00000213071.9	ENSG00000276231.3	ENSG00000235033.6	ENSG00000199668.1	ENSG00000267041.4	ENSG00000253339.1	ENSG00000227775.3	ENSG00000183307.3	ENSG00000207147.1	ENSG00000259556.2	ENSG00000272288.4	ENSG00000266256.1	ENSG00000234460.1	ENSG00000235034.5
320	ENSG00000276476.2	ENSG00000279170.1	ENSG00000265702.1	ENSG00000204681.9	ENSG00000241322.7	ENSG00000256894.1	ENSG00000278156.1	ENSG00000200428.1	ENSG00000243742.4	ENSG00000182606.13	ENSG00000225264.3	ENSG00000200741.1	ENSG00000213123.9	ENSG00000271778.1	ENSG00000262050.1	ENSG00000169903.6	ENSG00000229950.1	ENSG00000213066.10	ENSG00000226864.1	ENSG00000235142.6	ENSG00000199476.1	ENSG00000267080.4	ENSG00000234518.2	ENSG00000228106.4	ENSG00000183309.10	ENSG00000211445.10	ENSG00000260947.1	ENSG00000272275.1	ENSG00000266088.4	ENSG00000234432.4	ENSG00000235505.6
321	ENSG00000276547.1	ENSG00000271151.1	ENSG00000265688.1	ENSG00000207430.1	ENSG00000241158.4	ENSG00000256835.1	ENSG00000280429.1	ENSG00000196503.2	ENSG00000250966.2	ENSG00000182628.11	ENSG00000225362.7	ENSG00000200788.1	ENSG00000211891.5	ENSG00000271335.4	ENSG00000264538.5	ENSG00000169926.8	ENSG00000230006.6	ENSG00000213064.8	ENSG00000227124.7	ENSG00000235193.1	ENSG00000199378.1	ENSG00000267119.1	ENSG00000234432.4	ENSG00000228109.1	ENSG00000183718.5	ENSG00000211644.2	ENSG00000260942.1	ENSG00000272273.1	ENSG00000266066.1	ENSG00000234409.6	ENSG00000171246.5
322	ENSG00000276663.1	ENSG00000271218.1	ENSG00000265681.5	ENSG00000207293.1	ENSG00000241127.6	ENSG00000256771.2	ENSG00000280401.1	ENSG00000200483.1	ENSG00000253302.1	ENSG00000183091.18	ENSG00000225484.5	ENSG00000200902.1	ENSG00000213190.3	ENSG00000271314.1	ENSG00000264491.1	ENSG00000170017.11	ENSG00000230061.2	ENSG00000213061.2	ENSG00000227258.4	ENSG00000235200.1	ENSG00000201944.1	ENSG00000265519.1	ENSG00000234380.1	ENSG00000228274.3	ENSG00000212237.1	ENSG00000211448.10	ENSG00000260872.1	ENSG00000273312.1	ENSG00000266053.2	ENSG00000234402.1	ENSG00000233622.1
323	ENSG00000276715.3	ENSG00000271351.1	ENSG00000265678.1	ENSG00000207244.1	ENSG00000243004.4	ENSG00000162344.3	ENSG00000280227.1	ENSG00000197766.6	ENSG00000261678.2	ENSG00000183111.10	ENSG00000225670.4	ENSG00000201003.1	ENSG00000213214.4	ENSG00000271216.1	ENSG00000264144.1	ENSG00000233038.4	ENSG00000230102.6	ENSG00000213024.9	ENSG00000227440.1	ENSG00000235254.3	ENSG00000201793.1	ENSG00000265678.1	ENSG00000234373.1	ENSG00000228409.4	ENSG00000211970.3	ENSG00000211450.8	ENSG00000260729.1	ENSG00000265678.1	ENSG00000265806.1	ENSG00000264954.1	ENSG00000266634.1
324	ENSG00000234284.5	ENSG00000085719.10	ENSG00000274358.1	ENSG00000207117.1	ENSG00000245648.1	ENSG00000161849.3	ENSG00000280219.1	ENSG00000198033.10	ENSG00000255461.1	ENSG00000183161.4	ENSG00000225760.1	ENSG00000201674.2	ENSG00000213516.8	ENSG00000272655.1	ENSG00000264107.1	ENSG00000213066.10	ENSG00000275601.1	ENSG00000213023.8	ENSG00000227455.2	ENSG00000235298.1	ENSG00000201709.1	ENSG00000265714.1	ENSG00000234350.3	ENSG00000228437.4	ENSG00000226221.1	ENSG00000211451.10	ENSG00000260615.1	ENSG00000265743.1	ENSG00000265750.1	ENSG00000264813.4	ENSG00000234171.2
325	ENSG00000234449.2	ENSG00000223947.1	ENSG00000274272.1	ENSG00000206963.1	ENSG00000245573.6	ENSG00000160781.14	ENSG00000280132.1	ENSG00000200796.1	ENSG00000257027.1	ENSG00000183778.16	ENSG00000226380.6	ENSG00000201863.1	ENSG00000213672.6	ENSG00000272645.2	ENSG00000264070.1	ENSG00000213064.8	ENSG00000228716.5	ENSG00000213020.7	ENSG00000227630.2	ENSG00000236097.1	ENSG00000201620.1	ENSG00000265743.1	ENSG00000233966.1	ENSG00000275454.1	ENSG00000241634.1	ENSG00000211454.12	ENSG00000260439.1	ENSG00000261377.4	ENSG00000265749.4	ENSG00000252107.1	ENSG00000234354.3
326	ENSG00000234477.1	ENSG00000174106.2	ENSG00000261604.1	ENSG00000206909.1	ENSG00000244313.3	ENSG00000159713.9	ENSG00000281855.1	ENSG00000200795.1	ENSG00000258265.1	ENSG00000175220.10	ENSG00000226363.3	ENSG00000263740.2	ENSG00000213906.8	ENSG00000272619.1	ENSG00000263954.1	ENSG00000213024.9	ENSG00000228878.6	ENSG00000212978.6	ENSG00000227712.1	ENSG00000235602.5	ENSG00000201500.1	ENSG00000265907.1	ENSG00000235043.3	ENSG00000275410.3	ENSG00000224969.1	ENSG00000211456.9	ENSG00000260261.1	ENSG00000261888.1	ENSG00000265743.1	ENSG00000252136.1	ENSG00000234425.1
327	ENSG00000234571.1	ENSG00000223812.4	ENSG00000280049.1	ENSG00000206803.1	ENSG00000248544.2	ENSG00000159348.11	ENSG00000281566.1	ENSG00000200788.1	ENSG00000259309.1	ENSG00000281365.1	ENSG00000225950.6	ENSG00000263757.1	ENSG00000213949.7	ENSG00000272275.1	ENSG00000263923.1	ENSG00000212993.4	ENSG00000228933.6	ENSG00000212864.3	ENSG00000228519.3	ENSG00000165175.14	ENSG00000201036.1	ENSG00000265992.1	ENSG00000235033.6	ENSG00000227076.1	ENSG00000225067.4	ENSG00000211584.12	ENSG00000261706.1	ENSG00000263874.1	ENSG00000265714.1	ENSG00000268357.1	ENSG00000234449.2
328	ENSG00000234646.4	ENSG00000143333.6	ENSG00000278698.1	ENSG00000211792.2	ENSG00000248375.1	ENSG00000231426.4	ENSG00000281398.1	ENSG00000196843.14	ENSG00000259146.3	ENSG00000281195.1	ENSG00000180438.13	ENSG00000157227.11	ENSG00000246090.5	ENSG00000273893.1	ENSG00000263874.1	ENSG00000212694.7	ENSG00000228951.1	ENSG00000239559.2	ENSG00000276107.1	ENSG00000199676.1	ENSG00000188486.3	ENSG00000266074.7	ENSG00000234964.4	ENSG00000227232.5	ENSG00000225079.2	ENSG00000211662.2	ENSG00000261520.4	ENSG00000264090.1	ENSG00000265688.1	ENSG00000268282.1	ENSG00000234694.1
329	ENSG00000234690.5	ENSG00000140632.15	ENSG00000278374.1	ENSG00000235997.2	ENSG00000248362.1	ENSG00000231443.2	ENSG00000281392.1	ENSG00000197586.11	ENSG00000258881.5	ENSG00000163364.8	ENSG00000182180.12	ENSG00000157657.13	ENSG00000244694.6	ENSG00000273838.1	ENSG00000263766.4	ENSG00000212123.3	ENSG00000229005.2	ENSG00000239528.1	ENSG00000226101.1	ENSG00000201342.1	ENSG00000188822.7	ENSG00000266149.1	ENSG00000253154.1	ENSG00000227262.3	ENSG00000223519.6	ENSG00000207041.1	ENSG00000261488.1	ENSG00000264219.1	ENSG00000265666.1	ENSG00000264443.1	ENSG00000233038.4
330	ENSG00000257507.1	ENSG00000140279.11	ENSG00000278309.1	ENSG00000239435.2	ENSG00000248329.4	ENSG00000231453.1	ENSG00000281106.1	ENSG00000197635.8	ENSG00000259940.2	ENSG00000164022.15	ENSG00000225963.6	ENSG00000157778.7	ENSG00000144063.3	ENSG00000273382.1	ENSG00000265246.1	ENSG00000213079.8	ENSG00000275591.3	ENSG00000150551.10	ENSG00000226261.1	ENSG00000236969.2	ENSG00000204463.11	ENSG00000266283.1	ENSG00000253123.3	ENSG00000219607.3	ENSG00000223534.1	ENSG00000211663.2	ENSG00000261222.2	ENSG00000264222.1	ENSG00000265665.1	ENSG00000264151.4	ENSG00000233237.5
331	ENSG00000257218.4	ENSG00000140264.18	ENSG00000278266.1	ENSG00000235947.1	ENSG00000238265.1	ENSG00000274220.1	ENSG00000281005.1	ENSG00000204396.9	ENSG00000259877.2	ENSG00000164543.5	ENSG00000183856.9	ENSG00000239382.9	ENSG00000272455.1	ENSG00000265579.1	ENSG00000265160.1	ENSG00000019991.14	ENSG00000229017.5	ENSG00000266217.2	ENSG00000214435.6	ENSG00000236989.4	ENSG00000211640.3	ENSG00000266445.1	ENSG00000252835.1	ENSG00000214510.8	ENSG00000223564.1	ENSG00000211747.3	ENSG00000263235.1	ENSG00000264229.1	ENSG00000265519.1	ENSG00000264063.1	ENSG00000228889.5
332	ENSG00000153246.10	ENSG00000260276.2	ENSG00000278212.1	ENSG00000270240.2	ENSG00000238287.1	ENSG00000274536.3	ENSG00000280924.1	ENSG00000204371.10	ENSG00000259821.1	ENSG00000164654.14	ENSG00000178718.6	ENSG00000233732.5	ENSG00000273058.2	ENSG00000265681.5	ENSG00000265018.5	ENSG00000233008.4	ENSG00000229204.3	ENSG00000266962.2	ENSG00000226824.5	ENSG00000237223.5	ENSG00000178988.10	ENSG00000264801.1	ENSG00000253731.2	ENSG00000220842.6	ENSG00000223715.1	ENSG00000206785.1	ENSG00000263072.4	ENSG00000264345.1	ENSG00000267169.1	ENSG00000264015.1	ENSG00000229005.2
333	ENSG00000153012.10	ENSG00000260328.1	ENSG00000278035.1	ENSG00000272865.1	ENSG00000249506.3	ENSG00000274561.1	ENSG00000278133.1	ENSG00000204348.8	ENSG00000259738.1	ENSG00000159023.17	ENSG00000178741.10	ENSG00000238222.3	ENSG00000273084.1	ENSG00000233954.6	ENSG00000264876.1	ENSG00000265688.1	ENSG00000229225.1	ENSG00000266967.5	ENSG00000276007.1	ENSG00000263826.1	ENSG00000221955.9	ENSG00000267939.1	ENSG00000253417.4	ENSG00000196526.9	ENSG00000223768.1	ENSG00000206936.1	ENSG00000263069.4	ENSG00000262185.1	ENSG00000267127.5	ENSG00000263843.1	ENSG00000227744.4
334	ENSG00000151247.11	ENSG00000260329.1	ENSG00000277969.1	ENSG00000271109.1	ENSG00000239246.3	ENSG00000232485.2	ENSG00000277050.1	ENSG00000204301.6	ENSG00000259703.4	ENSG00000159459.10	ENSG00000179195.14	ENSG00000238271.2	ENSG00000273117.1	ENSG00000263838.1	ENSG00000272602.4	ENSG00000270906.1	ENSG00000229255.1	ENSG00000266970.1	ENSG00000225180.5	ENSG00000263874.1	ENSG00000215458.7	ENSG00000267793.1	ENSG00000253563.2	ENSG00000197586.11	ENSG00000223776.5	ENSG00000206964.1	ENSG00000262884.1	ENSG00000265778.2	ENSG00000267121.4	ENSG00000263781.3	ENSG00000222499.1
335	ENSG00000149541.8	ENSG00000260469.2	ENSG00000277879.1	ENSG00000271127.1	ENSG00000233999.3	ENSG00000232368.1	ENSG00000273247.4	ENSG00000204228.3	ENSG00000259639.4	ENSG00000160691.17	ENSG00000186480.11	ENSG00000276961.1	ENSG00000273151.1	ENSG00000264920.1	ENSG00000272457.1	ENSG00000268996.3	ENSG00000229656.5	ENSG00000265647.1	ENSG00000225200.2	ENSG00000263961.5	ENSG00000215105.4	ENSG00000267603.1	ENSG00000253570.1	ENSG00000188290.9	ENSG00000223797.4	ENSG00000206977.1	ENSG00000262370.4	ENSG00000262227.1	ENSG00000273080.1	ENSG00000263729.1	ENSG00000224897.5
336	ENSG00000149090.10	ENSG00000260563.3	ENSG00000279208.1	ENSG00000271270.4	ENSG00000235174.1	ENSG00000232117.1	ENSG00000275620.1	ENSG00000204175.5	ENSG00000259610.1	ENSG00000161800.11	ENSG00000186472.18	ENSG00000238621.1	ENSG00000273186.1	ENSG00000265055.1	ENSG00000272263.1	ENSG00000267280.4	ENSG00000229638.1	ENSG00000265683.1	ENSG00000228544.1	ENSG00000264070.1	ENSG00000220563.1	ENSG00000270804.1	ENSG00000253636.1	ENSG00000188313.11	ENSG00000223803.1	ENSG00000236030.1	ENSG00000262209.2	ENSG00000262267.4	ENSG00000274767.1	ENSG00000252449.1	ENSG00000223486.1
337	ENSG00000257027.1	ENSG00000242615.1	ENSG00000279196.1	ENSG00000271366.1	ENSG00000235162.7	ENSG00000275450.1	ENSG00000273232.1	ENSG00000204019.4	ENSG00000259490.2	ENSG00000162105.15	ENSG00000224280.1	ENSG00000239079.1	ENSG00000273199.1	ENSG00000265167.1	ENSG00000272221.1	ENSG00000267416.1	ENSG00000229557.1	ENSG00000265688.1	ENSG00000228452.1	ENSG00000199325.1	ENSG00000220008.3	ENSG00000271870.1	ENSG00000253671.1	ENSG00000188910.7	ENSG00000223820.5	ENSG00000239382.9	ENSG00000262075.3	ENSG00000262370.4	ENSG00000239779.5	ENSG00000180767.8	ENSG00000185480.10
338	ENSG00000256916.1	ENSG00000242766.1	ENSG00000279148.1	ENSG00000271392.1	ENSG00000235027.1	ENSG00000151474.18	ENSG00000273179.1	ENSG00000203668.1	ENSG00000260896.4	ENSG00000162366.6	ENSG00000179820.14	ENSG00000239106.1	ENSG00000273225.3	ENSG00000265170.2	ENSG00000276952.1	ENSG00000267679.1	ENSG00000232024.2	ENSG00000265728.1	ENSG00000229719.3	ENSG00000199368.1	ENSG00000218283.2	ENSG00000271971.1	ENSG00000253686.1	ENSG00000280407.2	ENSG00000223838.1	ENSG00000235587.2	ENSG00000264458.1	ENSG00000262772.1	ENSG00000278934.1	ENSG00000180694.12	ENSG00000184574.8
339	ENSG00000256915.1	ENSG00000242837.1	ENSG00000278934.1	ENSG00000271394.1	ENSG00000235021.1	ENSG00000149792.7	ENSG00000273174.1	ENSG00000206073.9	ENSG00000260878.1	ENSG00000162757.4	ENSG00000226352.2	ENSG00000239407.4	ENSG00000273314.1	ENSG00000265203.1	ENSG00000276929.1	ENSG00000267719.1	ENSG00000231674.1	ENSG00000265743.1	ENSG00000276547.1	ENSG00000199691.1	ENSG00000172379.17	ENSG00000271976.1	ENSG00000253706.4	ENSG00000280383.1	ENSG00000223969.4	ENSG00000272610.1	ENSG00000264278.1	ENSG00000261238.1	ENSG00000278238.1	ENSG00000179761.10	ENSG00000184349.11
340	ENSG00000256906.1	ENSG00000243064.7	ENSG00000278931.1	ENSG00000271430.1	ENSG00000234896.1	ENSG00000148308.16	ENSG00000273151.1	ENSG00000205978.5	ENSG00000260611.1	ENSG00000162817.6	ENSG00000228223.2	ENSG00000158825.5	ENSG00000273382.1	ENSG00000263815.2	ENSG00000276855.1	ENSG00000267737.1	ENSG00000280913.1	ENSG00000265893.1	ENSG00000230062.5	ENSG00000165732.11	ENSG00000217624.2	ENSG00000270164.1	ENSG00000253741.1	ENSG00000184381.17	ENSG00000223991.1	ENSG00000271745.1	ENSG00000264235.4	ENSG00000261295.1	ENSG00000278175.2	ENSG00000178974.8	ENSG00000222101.1
341	ENSG00000232987.1	ENSG00000243302.3	ENSG00000279891.1	ENSG00000271614.1	ENSG00000234719.7	ENSG00000232977.5	ENSG00000273113.1	ENSG00000187609.14	ENSG00000260487.1	ENSG00000162923.13	ENSG00000226200.5	ENSG00000239415.1	ENSG00000273599.1	ENSG00000263946.1	ENSG00000278399.1	ENSG00000267767.2	ENSG00000167306.17	ENSG00000266010.1	ENSG00000230177.1	ENSG00000199880.1	ENSG00000217241.1	ENSG00000270189.1	ENSG00000154222.13	ENSG00000184678.9	ENSG00000224094.1	ENSG00000271755.1	ENSG00000264000.1	ENSG00000263843.1	ENSG00000278129.1	ENSG00000178568.12	ENSG00000222395.2
342	ENSG00000260780.1	ENSG00000243335.7	ENSG00000274099.1	ENSG00000271737.1	ENSG00000236266.1	ENSG00000232995.6	ENSG00000274414.1	ENSG00000183248.10	ENSG00000260403.1	ENSG00000155066.14	ENSG00000231684.3	ENSG00000239617.1	ENSG00000273796.1	ENSG00000265714.1	ENSG00000278383.1	ENSG00000268218.1	ENSG00000280987.1	ENSG00000266017.1	ENSG00000230327.1	ENSG00000200502.1	ENSG00000216895.7	ENSG00000270412.1	ENSG00000253958.1	ENSG00000184752.11	ENSG00000222112.1	ENSG00000271766.1	ENSG00000263999.2	ENSG00000263818.4	ENSG00000278126.1	ENSG00000199327.1	ENSG00000222429.1
343	ENSG00000177830.16	ENSG00000243660.8	ENSG00000279791.1	ENSG00000271755.1	ENSG00000236231.1	ENSG00000233052.1	ENSG00000274383.1	ENSG00000184178.14	ENSG00000260387.1	ENSG00000156515.20	ENSG00000024422.10	ENSG00000264028.2	ENSG00000273812.1	ENSG00000264112.1	ENSG00000278219.1	ENSG00000266616.1	ENSG00000231690.2	ENSG00000266028.6	ENSG00000276745.1	ENSG00000200579.1	ENSG00000216863.8	ENSG00000270933.1	ENSG00000233621.1	ENSG00000184905.7	ENSG00000222614.1	ENSG00000271858.4	ENSG00000263753.5	ENSG00000265478.2	ENSG00000278041.1	ENSG00000200065.1	ENSG00000222724.1
344	ENSG00000278484.1	ENSG00000243696.4	ENSG00000279608.1	ENSG00000270091.1	ENSG00000235770.4	ENSG00000233221.5	ENSG00000274245.1	ENSG00000179059.8	ENSG00000257702.3	ENSG00000156853.10	ENSG00000231203.1	ENSG00000256733.1	ENSG00000273899.3	ENSG00000264247.1	ENSG00000277969.1	ENSG00000266706.1	ENSG00000231752.4	ENSG00000266036.1	ENSG00000276744.1	ENSG00000226695.1	ENSG00000173269.12	ENSG00000267523.1	ENSG00000233554.4	ENSG00000280334.1	ENSG00000223029.1	ENSG00000271941.1	ENSG00000263731.1	ENSG00000265374.1	ENSG00000277851.1	ENSG00000200225.1	ENSG00000227775.3
345	ENSG00000214253.7	ENSG00000173621.8	ENSG00000280809.1	ENSG00000270093.1	ENSG00000237210.1	ENSG00000233316.3	ENSG00000274191.1	ENSG00000221838.8	ENSG00000255521.1	ENSG00000163939.17	ENSG00000231172.2	ENSG00000256694.1	ENSG00000272092.1	ENSG00000264456.1	ENSG00000277829.1	ENSG00000266916.4	ENSG00000231856.2	ENSG00000266066.1	ENSG00000228834.1	ENSG00000226525.5	ENSG00000173482.15	ENSG00000269028.3	ENSG00000233539.4	ENSG00000185129.5	ENSG00000224825.2	ENSG00000270049.1	ENSG00000265458.1	ENSG00000265364.1	ENSG00000277782.1	ENSG00000200243.1	ENSG00000222808.1
346	ENSG00000200241.1	ENSG00000173660.10	ENSG00000280435.1	ENSG00000270108.1	ENSG00000237208.1	ENSG00000233379.1	ENSG00000275765.3	ENSG00000223294.1	ENSG00000253210.1	ENSG00000163069.11	ENSG00000231106.2	ENSG00000263924.1	ENSG00000272106.1	ENSG00000264490.3	ENSG00000277782.1	ENSG00000267002.1	ENSG00000168439.15	ENSG00000266079.3	ENSG00000229127.1	ENSG00000226259.9	ENSG00000174738.11	ENSG00000269352.1	ENSG00000233175.2	ENSG00000185905.3	ENSG00000224616.1	ENSG00000270055.1	ENSG00000265179.5	ENSG00000265018.5	ENSG00000279233.1	ENSG00000200345.2	ENSG00000222849.1
347	ENSG00000200095.1	ENSG00000278677.1	ENSG00000280089.1	ENSG00000270223.1	ENSG00000237181.1	ENSG00000275004.2	ENSG00000275718.1	ENSG00000223313.1	ENSG00000255823.2	ENSG00000281026.1	ENSG00000231064.4	ENSG00000233707.3	ENSG00000272168.4	ENSG00000264538.5	ENSG00000279398.1	ENSG00000267123.4	ENSG00000009765.13	ENSG00000266088.4	ENSG00000276593.1	ENSG00000226091.6	ENSG00000171155.7	ENSG00000269399.2	ENSG00000233058.1	ENSG00000280328.1	ENSG00000223188.1	ENSG00000270164.1	ENSG00000265148.4	ENSG00000264920.1	ENSG00000279159.1	ENSG00000267568.5	ENSG00000222937.1
348	ENSG00000199787.1	ENSG00000278514.1	ENSG00000280087.1	ENSG00000272720.1	ENSG00000236829.8	ENSG00000275202.1	ENSG00000275665.1	ENSG00000221164.1	ENSG00000253203.5	ENSG00000167123.17	ENSG00000169994.17	ENSG00000238540.1	ENSG00000272189.1	ENSG00000264577.1	ENSG00000279253.1	ENSG00000267251.2	ENSG00000230587.1	ENSG00000266151.1	ENSG00000276291.3	ENSG00000166866.11	ENSG00000172236.15	ENSG00000269693.1	ENSG00000158258.14	ENSG00000280294.1	ENSG00000225986.1	ENSG00000270189.1	ENSG00000271538.4	ENSG00000264885.1	ENSG00000279148.1	ENSG00000267649.1	ENSG00000223044.1
349	ENSG00000199666.2	ENSG00000278376.1	ENSG00000281376.1	ENSG00000272674.3	ENSG00000236496.2	ENSG00000275481.1	ENSG00000275367.1	ENSG00000221676.1	ENSG00000253159.2	ENSG00000281005.1	ENSG00000230836.1	ENSG00000225091.3	ENSG00000274677.1	ENSG00000264885.1	ENSG00000279164.1	ENSG00000270773.1	ENSG00000230630.2	ENSG00000266931.1	ENSG00000228389.1	ENSG00000166783.18	ENSG00000168216.9	ENSG00000269906.1	ENSG00000270571.2	ENSG00000182253.13	ENSG00000226321.5	ENSG00000270231.3	ENSG00000271335.4	ENSG00000264880.1	ENSG00000279026.1	ENSG00000267750.4	ENSG00000221055.1
350	ENSG00000199492.1	ENSG00000229334.1	ENSG00000281346.1	ENSG00000272655.1	ENSG00000238074.4	ENSG00000153944.9	ENSG00000277075.1	ENSG00000221716.1	ENSG00000252648.1	ENSG00000170271.9	ENSG00000230798.4	ENSG00000276923.1	ENSG00000274627.1	ENSG00000264878.1	ENSG00000279145.1	ENSG00000270696.1	ENSG00000230839.1	ENSG00000266473.1	ENSG00000227825.4	ENSG00000166546.12	ENSG00000168477.16	ENSG00000267355.2	ENSG00000239713.6	ENSG00000183760.9	ENSG00000226419.5	ENSG00000270246.3	ENSG00000259799.1	ENSG00000264808.1	ENSG00000278998.1	ENSG00000264772.4	ENSG00000221693.1
351	ENSG00000199331.1	ENSG00000223783.1	ENSG00000281189.1	ENSG00000273018.4	ENSG00000237976.1	ENSG00000275494.1	ENSG00000275223.1	ENSG00000221817.8	ENSG00000253873.4	ENSG00000171067.9	ENSG00000230793.1	ENSG00000223829.4	ENSG00000274536.3	ENSG00000264862.2	ENSG00000279058.1	ENSG00000270505.1	ENSG00000230894.1	ENSG00000266456.1	ENSG00000227953.5	ENSG00000201659.1	ENSG00000168575.8	ENSG00000264885.1	ENSG00000270372.1	ENSG00000196739.13	ENSG00000226425.1	ENSG00000270379.4	ENSG00000277459.1	ENSG00000264660.2	ENSG00000278982.1	ENSG00000264755.1	ENSG00000221716.1
352	ENSG00000213445.7	ENSG00000223749.6	ENSG00000281106.1	ENSG00000275784.1	ENSG00000237594.2	ENSG00000275764.1	ENSG00000275202.1	ENSG00000221886.3	ENSG00000253683.1	ENSG00000172061.8	ENSG00000230615.5	ENSG00000141526.13	ENSG00000274204.1	ENSG00000266405.3	ENSG00000279579.2	ENSG00000271522.1	ENSG00000231100.1	ENSG00000270956.1	ENSG00000228050.1	ENSG00000239542.3	ENSG00000222020.2	ENSG00000264970.1	ENSG00000279573.1	ENSG00000196396.8	ENSG00000226453.1	ENSG00000270460.1	ENSG00000277229.1	ENSG00000266208.1	ENSG00000278978.1	ENSG00000264734.1	ENSG00000221817.8
353	ENSG00000213551.4	ENSG00000223652.2	ENSG00000281103.1	ENSG00000274054.1	ENSG00000237534.1	ENSG00000233426.3	ENSG00000275055.1	ENSG00000179950.12	ENSG00000253570.1	ENSG00000172260.12	ENSG00000230561.3	ENSG00000141401.10	ENSG00000275713.1	ENSG00000266401.1	ENSG00000279430.1	ENSG00000272369.1	ENSG00000275700.3	ENSG00000270587.1	ENSG00000228078.1	ENSG00000201264.1	ENSG00000168679.16	ENSG00000265055.1	ENSG00000273329.1	ENSG00000178719.15	ENSG00000226496.2	ENSG00000270562.1	ENSG00000277152.1	ENSG00000266173.4	ENSG00000278922.1	ENSG00000234290.2	ENSG00000224546.2
354	ENSG00000213625.7	ENSG00000223564.1	ENSG00000281100.1	ENSG00000274248.1	ENSG00000237510.6	ENSG00000233487.6	ENSG00000274993.1	ENSG00000221916.3	ENSG00000253553.4	ENSG00000280987.1	ENSG00000170381.11	ENSG00000267325.1	ENSG00000275747.1	ENSG00000266392.1	ENSG00000280310.1	ENSG00000272447.1	ENSG00000275688.3	ENSG00000270673.1	ENSG00000228079.2	ENSG00000264666.1	ENSG00000197256.9	ENSG00000259865.1	ENSG00000273314.1	ENSG00000189171.12	ENSG00000226695.1	ENSG00000270604.4	ENSG00000277151.1	ENSG00000266088.4	ENSG00000274653.1	ENSG00000266910.1	ENSG00000225680.1
355	ENSG00000214107.6	ENSG00000223551.1	ENSG00000280968.1	ENSG00000274253.3	ENSG00000239415.1	ENSG00000233593.5	ENSG00000276649.1	ENSG00000221947.6	ENSG00000253552.6	ENSG00000168575.8	ENSG00000230439.2	ENSG00000267317.2	ENSG00000275763.2	ENSG00000266338.5	ENSG00000280109.1	ENSG00000272666.1	ENSG00000229334.1	ENSG00000270804.1	ENSG00000228192.6	ENSG00000264772.4	ENSG00000222005.7	ENSG00000260658.4	ENSG00000273132.1	ENSG00000201388.1	ENSG00000226696.4	ENSG00000271239.1	ENSG00000277053.3	ENSG00000266053.2	ENSG00000278921.2	ENSG00000266980.1	ENSG00000225489.5
356	ENSG00000214226.7	ENSG00000228801.5	ENSG00000277072.3	ENSG00000274295.1	ENSG00000249684.4	ENSG00000233721.1	ENSG00000276104.1	ENSG00000221955.9	ENSG00000253525.1	ENSG00000168924.13	ENSG00000231769.2	ENSG00000224269.1	ENSG00000275835.3	ENSG00000266074.7	ENSG00000280088.1	ENSG00000272734.1	ENSG00000229525.1	ENSG00000270871.1	ENSG00000228291.1	ENSG00000204084.11	ENSG00000222001.2	ENSG00000259485.1	ENSG00000278219.1	ENSG00000201440.1	ENSG00000225206.5	ENSG00000272602.4	ENSG00000277011.1	ENSG00000266032.1	ENSG00000279801.1	ENSG00000267064.1	ENSG00000225302.2
357	ENSG00000264391.2	ENSG00000229021.2	ENSG00000277147.3	ENSG00000274664.1	ENSG00000250510.6	ENSG00000233762.3	ENSG00000275965.1	ENSG00000221968.7	ENSG00000254535.3	ENSG00000169245.5	ENSG00000231579.3	ENSG00000224189.5	ENSG00000275858.1	ENSG00000266028.6	ENSG00000281834.1	ENSG00000272908.1	ENSG00000275494.1	ENSG00000270919.1	ENSG00000228340.4	ENSG00000204219.8	ENSG00000222000.6	ENSG00000259544.1	ENSG00000278192.1	ENSG00000201448.1	ENSG00000225258.1	ENSG00000270953.1	ENSG00000276931.1	ENSG00000265992.1	ENSG00000280268.1	ENSG00000234160.1	ENSG00000181350.10
358	ENSG00000189223.12	ENSG00000229036.6	ENSG00000277149.3	ENSG00000273381.1	ENSG00000260193.1	ENSG00000158296.12	ENSG00000277591.1	ENSG00000221994.9	ENSG00000254338.1	ENSG00000169507.8	ENSG00000229917.2	ENSG00000223931.2	ENSG00000275874.1	ENSG00000266010.1	ENSG00000281571.1	ENSG00000271327.1	ENSG00000226031.4	ENSG00000270933.1	ENSG00000214353.6	ENSG00000204228.3	ENSG00000221994.9	ENSG00000259685.2	ENSG00000278071.1	ENSG00000201724.1	ENSG00000225489.5	ENSG00000272501.1	ENSG00000278212.1	ENSG00000273188.1	ENSG00000280213.1	ENSG00000233974.3	ENSG00000180745.4
359	ENSG00000201998.1	ENSG00000229384.2	ENSG00000277152.1	ENSG00000272622.1	ENSG00000253451.1	ENSG00000157870.13	ENSG00000277558.1	ENSG00000222014.5	ENSG00000254153.1	ENSG00000280913.1	ENSG00000231560.1	ENSG00000223891.4	ENSG00000274104.1	ENSG00000265992.1	ENSG00000281538.1	ENSG00000271614.1	ENSG00000227375.4	ENSG00000270938.1	ENSG00000215421.8	ENSG00000204385.9	ENSG00000221988.11	ENSG00000259775.1	ENSG00000278058.1	ENSG00000279602.1	ENSG00000225498.1	ENSG00000274536.3	ENSG00000278058.1	ENSG00000273145.1	ENSG00000280156.1	ENSG00000189056.12	ENSG00000179912.18
360	ENSG00000201184.1	ENSG00000278224.3	ENSG00000274070.1	ENSG00000273540.1	ENSG00000254489.1	ENSG00000157551.16	ENSG00000277282.1	ENSG00000223290.1	ENSG00000254102.1	ENSG00000165280.14	ENSG00000171475.12	ENSG00000223797.4	ENSG00000274213.1	ENSG00000265933.4	ENSG00000281530.1	ENSG00000270194.1	ENSG00000227533.4	ENSG00000270964.1	ENSG00000214776.8	ENSG00000204406.10	ENSG00000221986.5	ENSG00000259802.1	ENSG00000278030.1	ENSG00000279427.1	ENSG00000225506.2	ENSG00000274776.1	ENSG00000278030.1	ENSG00000273102.1	ENSG00000280132.1	ENSG00000188488.12	ENSG00000179751.6
361	ENSG00000201036.1	ENSG00000277775.1	ENSG00000275542.1	ENSG00000273599.1	ENSG00000254395.1	ENSG00000156110.12	ENSG00000277203.1	ENSG00000222894.1	ENSG00000255135.3	ENSG00000166228.7	ENSG00000172037.12	ENSG00000142512.13	ENSG00000274528.1	ENSG00000265808.3	ENSG00000281468.1	ENSG00000271754.1	ENSG00000281041.1	ENSG00000267680.4	ENSG00000198944.5	ENSG00000265148.4	ENSG00000169508.6	ENSG00000258811.1	ENSG00000211947.2	ENSG00000199461.1	ENSG00000225518.2	ENSG00000273036.2	ENSG00000277829.1	ENSG00000278919.1	ENSG00000281741.1	ENSG00000188486.3	ENSG00000179674.3
362	ENSG00000200750.1	ENSG00000277782.1	ENSG00000275532.1	ENSG00000273736.1	ENSG00000254363.5	ENSG00000270058.1	ENSG00000277161.1	ENSG00000222788.1	ENSG00000254995.4	ENSG00000166415.13	ENSG00000172115.7	ENSG00000223609.6	ENSG00000274265.3	ENSG00000265800.1	ENSG00000281392.1	ENSG00000271825.1	ENSG00000171914.13	ENSG00000269353.1	ENSG00000280385.1	ENSG00000265349.1	ENSG00000165072.9	ENSG00000260286.2	ENSG00000211934.3	ENSG00000199676.1	ENSG00000225670.4	ENSG00000273107.1	ENSG00000279311.1	ENSG00000280744.1	ENSG00000281706.1	ENSG00000187690.3	ENSG00000227877.5
363	ENSG00000211891.5	ENSG00000277877.3	ENSG00000275530.1	ENSG00000273759.1	ENSG00000255398.2	ENSG00000270164.1	ENSG00000261474.1	ENSG00000198542.12	ENSG00000254864.1	ENSG00000166946.12	ENSG00000231345.3	ENSG00000223551.1	ENSG00000274272.1	ENSG00000265778.2	ENSG00000281359.1	ENSG00000271868.1	ENSG00000171903.15	ENSG00000269374.1	ENSG00000197958.11	ENSG00000265370.1	ENSG00000221968.7	ENSG00000258867.4	ENSG00000204272.9	ENSG00000199709.1	ENSG00000225855.5	ENSG00000273136.4	ENSG00000279278.1	ENSG00000279494.1	ENSG00000281538.1	ENSG00000187239.15	ENSG00000227954.5
364	ENSG00000211943.2	ENSG00000277938.1	ENSG00000275437.1	ENSG00000273812.1	ENSG00000255224.1	ENSG00000255345.1	ENSG00000260563.3	ENSG00000222612.1	ENSG00000254827.4	ENSG00000188554.12	ENSG00000231312.5	ENSG00000223529.1	ENSG00000274349.3	ENSG00000265758.1	ENSG00000281131.1	ENSG00000271913.4	ENSG00000276850.3	ENSG00000269397.1	ENSG00000197969.10	ENSG00000265393.1	ENSG00000215158.8	ENSG00000258941.3	ENSG00000279468.1	ENSG00000199846.1	ENSG00000225880.5	ENSG00000273143.1	ENSG00000279154.1	ENSG00000279641.1	ENSG00000281469.1	ENSG00000186907.6	ENSG00000227008.2
365	ENSG00000211966.2	ENSG00000277959.1	ENSG00000275322.1	ENSG00000272189.1	ENSG00000255139.1	ENSG00000089006.15	ENSG00000260704.1	ENSG00000170458.12	ENSG00000256594.6	ENSG00000188549.11	ENSG00000168916.14	ENSG00000278023.3	ENSG00000274370.1	ENSG00000265749.4	ENSG00000281100.1	ENSG00000270055.1	ENSG00000226015.2	ENSG00000269743.2	ENSG00000198203.8	ENSG00000265511.1	ENSG00000215811.5	ENSG00000259081.1	ENSG00000279602.1	ENSG00000199990.1	ENSG00000225886.2	ENSG00000273199.1	ENSG00000279149.1	ENSG00000279781.1	ENSG00000281162.1	ENSG00000266217.2	ENSG00000227039.5
366	ENSG00000211970.3	ENSG00000278071.1	ENSG00000275223.1	ENSG00000270225.1	ENSG00000255120.4	ENSG00000200506.1	ENSG00000244578.1	ENSG00000170579.13	ENSG00000256443.1	ENSG00000188343.11	ENSG00000169213.6	ENSG00000278035.1	ENSG00000274376.3	ENSG00000273338.1	ENSG00000281026.1	ENSG00000270093.1	ENSG00000226258.5	ENSG00000267302.4	ENSG00000198431.14	ENSG00000224982.3	ENSG00000179954.13	ENSG00000259230.1	ENSG00000048540.13	ENSG00000200091.1	ENSG00000225973.3	ENSG00000273271.1	ENSG00000279140.1	ENSG00000279881.1	ENSG00000281126.1	ENSG00000266074.7	ENSG00000227053.1
367	ENSG00000211974.3	ENSG00000278143.1	ENSG00000275111.3	ENSG00000270372.1	ENSG00000255080.1	ENSG00000200443.1	ENSG00000243978.7	ENSG00000222455.1	ENSG00000119559.14	ENSG00000211460.10	ENSG00000232874.1	ENSG00000278041.1	ENSG00000274414.1	ENSG00000273311.1	ENSG00000276980.1	ENSG00000265531.2	ENSG00000227199.1	ENSG00000267361.1	ENSG00000198502.5	ENSG00000224807.5	ENSG00000215883.8	ENSG00000259295.5	ENSG00000279833.1	ENSG00000200105.1	ENSG00000225975.5	ENSG00000273297.1	ENSG00000279805.1	ENSG00000278727.1	ENSG00000281005.1	ENSG00000266053.2	ENSG00000227199.1
368	ENSG00000212694.7	ENSG00000278156.1	ENSG00000274944.3	ENSG00000235939.1	ENSG00000255050.1	ENSG00000200325.1	ENSG00000243742.4	ENSG00000222248.1	ENSG00000231031.5	ENSG00000211637.2	ENSG00000169507.8	ENSG00000278263.2	ENSG00000274487.1	ENSG00000273174.1	ENSG00000276995.1	ENSG00000266200.5	ENSG00000226497.1	ENSG00000267397.1	ENSG00000198598.5	ENSG00000224796.1	ENSG00000181315.9	ENSG00000257987.4	ENSG00000279838.1	ENSG00000200252.1	ENSG00000223060.1	ENSG00000273314.1	ENSG00000279646.1	ENSG00000278948.1	ENSG00000280924.1	ENSG00000266019.1	ENSG00000226258.5
369	ENSG00000212724.3	ENSG00000265018.5	ENSG00000276533.1	ENSG00000270419.1	ENSG00000254872.3	ENSG00000199959.1	ENSG00000243716.9	ENSG00000222222.1	ENSG00000008735.13	ENSG00000211639.2	ENSG00000169813.15	ENSG00000278389.1	ENSG00000272293.1	ENSG00000277782.1	ENSG00000277053.3	ENSG00000272087.1	ENSG00000226578.1	ENSG00000266208.1	ENSG00000198918.7	ENSG00000224596.6	ENSG00000181704.10	ENSG00000260528.3	ENSG00000279937.1	ENSG00000197766.6	ENSG00000223356.1	ENSG00000273650.1	ENSG00000279459.1	ENSG00000273014.1	ENSG00000278330.1	ENSG00000265975.1	ENSG00000226468.2
370	ENSG00000200525.1	ENSG00000265055.1	ENSG00000276527.1	ENSG00000266651.1	ENSG00000254837.2	ENSG00000199751.1	ENSG00000243491.1	ENSG00000222043.2	ENSG00000112378.11	ENSG00000211642.2	ENSG00000165029.14	ENSG00000142347.15	ENSG00000272573.4	ENSG00000279738.1	ENSG00000274272.1	ENSG00000266209.1	ENSG00000226624.1	ENSG00000266274.2	ENSG00000280191.2	ENSG00000224531.5	ENSG00000213079.8	ENSG00000261625.1	ENSG00000211895.4	ENSG00000198542.12	ENSG00000211968.3	ENSG00000272279.1	ENSG00000279444.1	ENSG00000279217.1	ENSG00000278376.1	ENSG00000265843.2	ENSG00000226659.1
371	ENSG00000200587.1	ENSG00000248505.1	ENSG00000276141.3	ENSG00000266709.1	ENSG00000254810.1	ENSG00000213186.6	ENSG00000243469.1	ENSG00000224243.1	ENSG00000090539.14	ENSG00000211650.2	ENSG00000165905.15	ENSG00000143226.12	ENSG00000275557.1	ENSG00000279805.1	ENSG00000272218.1	ENSG00000261338.2	ENSG00000226652.2	ENSG00000270091.1	ENSG00000200275.1	ENSG00000239704.9	ENSG00000213066.10	ENSG00000265194.1	ENSG00000278023.3	ENSG00000198959.10	ENSG00000214733.7	ENSG00000272374.1	ENSG00000279435.1	ENSG00000279219.1	ENSG00000278456.1	ENSG00000265683.1	ENSG00000226686.6
372	ENSG00000215811.5	ENSG00000263884.1	ENSG00000276075.1	ENSG00000266921.1	ENSG00000256008.2	ENSG00000213380.12	ENSG00000243422.1	ENSG00000224077.1	ENSG00000108510.8	ENSG00000211651.3	ENSG00000232684.1	ENSG00000278677.1	ENSG00000272674.3	ENSG00000278925.1	ENSG00000272172.1	ENSG00000261505.1	ENSG00000226686.6	ENSG00000266302.4	ENSG00000280119.1	ENSG00000239839.4	ENSG00000212789.4	ENSG00000263818.4	ENSG00000277883.1	ENSG00000184226.13	ENSG00000214851.4	ENSG00000272405.1	ENSG00000280649.1	ENSG00000277782.1	ENSG00000278616.1	ENSG00000265670.1	ENSG00000183018.7
373	ENSG00000215440.10	ENSG00000274471.1	ENSG00000276030.1	ENSG00000267051.1	ENSG00000255843.1	ENSG00000213782.6	ENSG00000243368.2	ENSG00000224003.1	ENSG00000108506.10	ENSG00000211660.3	ENSG00000229659.1	ENSG00000243244.4	ENSG00000269176.2	ENSG00000278989.1	ENSG00000272143.1	ENSG00000261520.4	ENSG00000276663.1	ENSG00000263812.4	ENSG00000196436.8	ENSG00000240207.5	ENSG00000211976.2	ENSG00000265206.3	ENSG00000277782.1	ENSG00000178726.6	ENSG00000214900.7	ENSG00000272416.1	ENSG00000280339.1	ENSG00000277873.1	ENSG00000274536.3	ENSG00000265666.1	ENSG00000182600.8
374	ENSG00000218265.1	ENSG00000236477.1	ENSG00000275897.1	ENSG00000267102.1	ENSG00000257242.5	ENSG00000265554.1	ENSG00000243135.4	ENSG00000223949.5	ENSG00000108375.11	ENSG00000211664.2	ENSG00000229980.4	ENSG00000071655.16	ENSG00000269246.1	ENSG00000279220.1	ENSG00000273706.3	ENSG00000260268.4	ENSG00000276490.1	ENSG00000263818.4	ENSG00000196531.9	ENSG00000240370.5	ENSG00000211970.3	ENSG00000265393.1	ENSG00000204118.1	ENSG00000201229.1	ENSG00000215105.4	ENSG00000270792.4	ENSG00000280241.2	ENSG00000277938.1	ENSG00000274528.1	ENSG00000265646.2	ENSG00000266709.1
375	ENSG00000219375.1	ENSG00000275512.1	ENSG00000275894.1	ENSG00000267149.2	ENSG00000257084.1	ENSG00000265574.1	ENSG00000243063.1	ENSG00000223829.4	ENSG00000105849.5	ENSG00000211669.2	ENSG00000226117.1	ENSG00000232938.2	ENSG00000269940.1	ENSG00000279233.1	ENSG00000273472.1	ENSG00000260361.1	ENSG00000227214.2	ENSG00000263834.1	ENSG00000197256.9	ENSG00000240382.3	ENSG00000211965.3	ENSG00000265474.1	ENSG00000203772.7	ENSG00000171557.15	ENSG00000215114.6	ENSG00000269086.2	ENSG00000280211.1	ENSG00000277945.1	ENSG00000274422.1	ENSG00000266903.1	ENSG00000251003.6
376	ENSG00000220472.1	ENSG00000275542.1	ENSG00000277758.3	ENSG00000267243.4	ENSG00000257052.1	ENSG00000265688.1	ENSG00000242887.1	ENSG00000171155.7	ENSG00000105388.13	ENSG00000211679.2	ENSG00000227855.3	ENSG00000232485.2	ENSG00000267414.1	ENSG00000277865.3	ENSG00000273344.1	ENSG00000260958.2	ENSG00000227183.3	ENSG00000263843.1	ENSG00000197448.12	ENSG00000240429.1	ENSG00000175662.16	ENSG00000265511.1	ENSG00000203760.7	ENSG00000281849.1	ENSG00000215182.8	ENSG00000264148.1	ENSG00000281639.1	ENSG00000280422.1	ENSG00000274214.1	ENSG00000198300.11	ENSG00000204301.6
377	ENSG00000263276.1	ENSG00000275874.1	ENSG00000277687.1	ENSG00000265589.2	ENSG00000258592.1	ENSG00000266017.1	ENSG00000244694.6	ENSG00000222022.1	ENSG00000101292.7	ENSG00000279508.1	ENSG00000226055.2	ENSG00000204922.4	ENSG00000267532.3	ENSG00000273111.4	ENSG00000273036.2	ENSG00000261061.1	ENSG00000275479.1	ENSG00000263847.1	ENSG00000187531.12	ENSG00000240846.2	ENSG00000175857.7	ENSG00000263731.1	ENSG00000203709.8	ENSG00000167588.11	ENSG00000215440.10	ENSG00000266032.1	ENSG00000281549.1	ENSG00000280418.1	ENSG00000274104.1	ENSG00000264660.2	ENSG00000279255.1
378	ENSG00000263257.1	ENSG00000236676.1	ENSG00000277619.1	ENSG00000265702.1	ENSG00000258028.1	ENSG00000266066.1	ENSG00000244676.4	ENSG00000175216.13	ENSG00000101181.16	ENSG00000206828.1	ENSG00000175556.15	ENSG00000205363.5	ENSG00000267745.1	ENSG00000277879.1	ENSG00000274808.3	ENSG00000259504.2	ENSG00000228192.6	ENSG00000263874.1	ENSG00000187546.12	ENSG00000264769.1	ENSG00000233396.6	ENSG00000263812.4	ENSG00000203668.1	ENSG00000167676.3	ENSG00000215452.3	ENSG00000266074.7	ENSG00000281376.1	ENSG00000280254.1	ENSG00000275494.1	ENSG00000198258.9	ENSG00000079432.6
379	ENSG00000262879.4	ENSG00000236682.1	ENSG00000277496.1	ENSG00000265944.1	ENSG00000259343.4	ENSG00000266094.5	ENSG00000244116.3	ENSG00000174282.10	ENSG00000106025.7	ENSG00000206885.1	ENSG00000227671.4	ENSG00000232298.2	ENSG00000267774.2	ENSG00000277881.1	ENSG00000274602.3	ENSG00000259772.5	ENSG00000275301.1	ENSG00000263946.1	ENSG00000188690.11	ENSG00000278484.1	ENSG00000211959.2	ENSG00000264219.1	ENSG00000273654.1	ENSG00000169715.13	ENSG00000215548.2	ENSG00000266088.4	ENSG00000281215.1	ENSG00000280200.1	ENSG00000275481.1	ENSG00000234906.7	ENSG00000272440.1
380	ENSG00000262454.1	ENSG00000236753.4	ENSG00000277494.1	ENSG00000265975.1	ENSG00000259205.2	ENSG00000266173.4	ENSG00000241484.8	ENSG00000213123.9	ENSG00000109184.13	ENSG00000206900.1	ENSG00000227540.1	ENSG00000261167.1	ENSG00000266709.1	ENSG00000277938.1	ENSG00000274414.1	ENSG00000259803.5	ENSG00000275202.1	ENSG00000263956.4	ENSG00000200502.1	ENSG00000256802.2	ENSG00000211955.2	ENSG00000261488.1	ENSG00000204310.9	ENSG00000281634.1	ENSG00000213199.6	ENSG00000266208.1	ENSG00000281128.1	ENSG00000281892.1	ENSG00000275457.1	ENSG00000234948.1	ENSG00000272430.1
381	ENSG00000262165.1	ENSG00000236824.1	ENSG00000277462.1	ENSG00000266208.1	ENSG00000254505.7	ENSG00000266196.1	ENSG00000248727.4	ENSG00000212766.8	ENSG00000113845.8	ENSG00000207162.1	ENSG00000227496.1	ENSG00000242779.5	ENSG00000266910.1	ENSG00000278090.1	ENSG00000274349.3	ENSG00000259826.1	ENSG00000227825.4	ENSG00000263970.1	ENSG00000200216.2	ENSG00000242349.4	ENSG00000176597.10	ENSG00000264458.1	ENSG00000278456.1	ENSG00000280992.1	ENSG00000213420.6	ENSG00000264705.1	ENSG00000277423.1	ENSG00000281832.1	ENSG00000275389.1	ENSG00000234999.1	ENSG00000110911.13
382	ENSG00000262003.1	ENSG00000236882.6	ENSG00000277459.1	ENSG00000266283.1	ENSG00000253497.1	ENSG00000266217.2	ENSG00000248705.1	ENSG00000211965.3	ENSG00000114279.12	ENSG00000207189.1	ENSG00000227210.1	ENSG00000243276.4	ENSG00000266995.1	ENSG00000278095.1	ENSG00000274316.1	ENSG00000259877.2	ENSG00000227877.5	ENSG00000263990.1	ENSG00000214888.2	ENSG00000223534.1	ENSG00000211947.2	ENSG00000262691.1	ENSG00000211950.2	ENSG00000165810.15	ENSG00000213707.2	ENSG00000264720.2	ENSG00000276075.1	ENSG00000281724.1	ENSG00000275367.1	ENSG00000235169.6	ENSG00000272325.1
383	ENSG00000261949.4	ENSG00000236963.4	ENSG00000277311.1	ENSG00000266357.4	ENSG00000250423.2	ENSG00000266306.1	ENSG00000248608.2	ENSG00000211947.2	ENSG00000100983.8	ENSG00000211625.2	ENSG00000227191.5	ENSG00000267409.1	ENSG00000267102.1	ENSG00000278338.3	ENSG00000274307.1	ENSG00000259881.1	ENSG00000228033.4	ENSG00000264006.5	ENSG00000201448.1	ENSG00000223501.7	ENSG00000211943.2	ENSG00000262877.4	ENSG00000213073.4	ENSG00000166750.8	ENSG00000213757.3	ENSG00000264769.1	ENSG00000272512.1	ENSG00000281566.1	ENSG00000275263.1	ENSG00000235207.1	ENSG00000277829.1
384	ENSG00000198910.11	ENSG00000274290.1	ENSG00000277287.1	ENSG00000266389.1	ENSG00000253595.4	ENSG00000266401.1	ENSG00000248599.1	ENSG00000180398.10	ENSG00000099399.5	ENSG00000211456.9	ENSG00000226986.4	ENSG00000243364.6	ENSG00000267127.5	ENSG00000279579.2	ENSG00000274204.1	ENSG00000259884.1	ENSG00000228057.1	ENSG00000264070.1	ENSG00000200701.1	ENSG00000223459.5	ENSG00000211937.3	ENSG00000263400.5	ENSG00000213071.9	ENSG00000167280.15	ENSG00000213903.7	ENSG00000264968.1	ENSG00000276085.1	ENSG00000281538.1	ENSG00000274979.1	ENSG00000235371.1	ENSG00000277969.1
385	ENSG00000198752.8	ENSG00000198018.6	ENSG00000277268.1	ENSG00000266490.1	ENSG00000250120.5	ENSG00000201998.1	ENSG00000248544.2	ENSG00000181652.17	ENSG00000264808.1	ENSG00000280693.1	ENSG00000228549.3	ENSG00000243547.1	ENSG00000267152.1	ENSG00000279501.1	ENSG00000277149.3	ENSG00000259933.5	ENSG00000228133.2	ENSG00000264177.1	ENSG00000200750.1	ENSG00000223392.1	ENSG00000211933.2	ENSG00000261143.1	ENSG00000111775.2	ENSG00000280987.1	ENSG00000213928.7	ENSG00000265194.1	ENSG00000272463.1	ENSG00000281392.1	ENSG00000276805.1	ENSG00000235374.2	ENSG00000278009.1
386	ENSG00000198258.9	ENSG00000198189.9	ENSG00000277200.1	ENSG00000267909.2	ENSG00000251661.3	ENSG00000201827.1	ENSG00000248385.6	ENSG00000175906.4	ENSG00000265282.1	ENSG00000211455.6	ENSG00000228325.5	ENSG00000243696.4	ENSG00000267169.1	ENSG00000280550.1	ENSG00000275601.1	ENSG00000261241.4	ENSG00000228307.1	ENSG00000264188.1	ENSG00000200839.1	ENSG00000241404.5	ENSG00000214199.3	ENSG00000261272.1	ENSG00000111859.15	ENSG00000280927.1	ENSG00000214193.8	ENSG00000265222.1	ENSG00000272153.1	ENSG00000281358.1	ENSG00000276778.1	ENSG00000235571.1	ENSG00000278030.1
387	ENSG00000198185.10	ENSG00000198824.5	ENSG00000261319.1	ENSG00000267745.1	ENSG00000251580.1	ENSG00000201806.1	ENSG00000248329.4	ENSG00000211942.3	ENSG00000265206.3	ENSG00000211956.2	ENSG00000228265.4	ENSG00000176170.12	ENSG00000267248.1	ENSG00000280407.2	ENSG00000275183.1	ENSG00000261123.1	ENSG00000227145.1	ENSG00000264222.1	ENSG00000201028.1	ENSG00000241484.8	ENSG00000214193.8	ENSG00000271856.1	ENSG00000112559.12	ENSG00000280916.1	ENSG00000214199.3	ENSG00000265380.1	ENSG00000273449.1	ENSG00000281357.1	ENSG00000276397.1	ENSG00000197977.3	ENSG00000278129.1
388	ENSG00000197965.10	ENSG00000235027.1	ENSG00000261650.1	ENSG00000269186.1	ENSG00000251546.1	ENSG00000201164.1	ENSG00000248265.1	ENSG00000211891.5	ENSG00000265190.5	ENSG00000211965.3	ENSG00000224817.1	ENSG00000176387.6	ENSG00000265665.1	ENSG00000280356.1	ENSG00000275160.1	ENSG00000262903.1	ENSG00000228487.2	ENSG00000264247.1	ENSG00000201041.1	ENSG00000241527.1	ENSG00000177119.14	ENSG00000271833.1	ENSG00000272750.1	ENSG00000163171.7	ENSG00000214274.8	ENSG00000265393.1	ENSG00000273437.1	ENSG00000281205.1	ENSG00000276386.1	ENSG00000266490.1	ENSG00000278266.1
389	ENSG00000197879.13	ENSG00000235021.1	ENSG00000237978.4	ENSG00000270604.4	ENSG00000251537.4	ENSG00000201102.1	ENSG00000249661.1	ENSG00000234805.1	ENSG00000265078.2	ENSG00000212127.5	ENSG00000228203.5	ENSG00000267886.1	ENSG00000265688.1	ENSG00000280344.1	ENSG00000276707.1	ENSG00000263751.1	ENSG00000275198.1	ENSG00000264278.1	ENSG00000201170.1	ENSG00000241769.6	ENSG00000177699.4	ENSG00000271620.1	ENSG00000272518.1	ENSG00000163631.15	ENSG00000214313.7	ENSG00000263731.1	ENSG00000273214.1	ENSG00000280999.1	ENSG00000276141.3	ENSG00000266743.1	ENSG00000278390.3
390	ENSG00000266865.5	ENSG00000235016.1	ENSG00000249641.2	ENSG00000270641.1	ENSG00000251417.2	ENSG00000211933.2	ENSG00000249584.1	ENSG00000177614.8	ENSG00000264920.1	ENSG00000212232.1	ENSG00000228106.4	ENSG00000267607.1	ENSG00000268941.2	ENSG00000280335.1	ENSG00000276688.1	ENSG00000266217.2	ENSG00000275088.1	ENSG00000263766.4	ENSG00000201239.1	ENSG00000241962.8	ENSG00000214182.5	ENSG00000279089.1	ENSG00000272341.1	ENSG00000163814.6	ENSG00000211937.3	ENSG00000263740.2	ENSG00000273124.1	ENSG00000280927.1	ENSG00000275965.1	ENSG00000266826.1	ENSG00000278615.3
391	ENSG00000267112.1	ENSG00000234769.7	ENSG00000244476.2	ENSG00000270765.4	ENSG00000251405.2	ENSG00000200550.1	ENSG00000250659.2	ENSG00000214174.7	ENSG00000264918.1	ENSG00000212237.1	ENSG00000227719.1	ENSG00000267416.1	ENSG00000268573.1	ENSG00000280327.1	ENSG00000276668.1	ENSG00000266274.2	ENSG00000274964.1	ENSG00000263731.1	ENSG00000201274.1	ENSG00000277782.1	ENSG00000214174.7	ENSG00000278847.1	ENSG00000213047.10	ENSG00000163975.10	ENSG00000214765.7	ENSG00000263843.1	ENSG00000274833.1	ENSG00000280924.1	ENSG00000275964.1	ENSG00000185686.16	ENSG00000273472.1
392	ENSG00000267147.2	ENSG00000274712.1	ENSG00000244300.2	ENSG00000270806.1	ENSG00000251151.2	ENSG00000262050.1	ENSG00000250048.1	ENSG00000213965.3	ENSG00000264859.4	ENSG00000212719.9	ENSG00000230024.1	ENSG00000278546.1	ENSG00000268568.1	ENSG00000280316.1	ENSG00000276386.1	ENSG00000264920.1	ENSG00000226869.5	ENSG00000265487.1	ENSG00000201524.1	ENSG00000277809.1	ENSG00000214063.9	ENSG00000278882.1	ENSG00000211973.2	ENSG00000164897.11	ENSG00000214336.4	ENSG00000263956.4	ENSG00000274767.1	ENSG00000280916.1	ENSG00000277449.1	ENSG00000185615.14	ENSG00000273238.1
393	ENSG00000267152.1	ENSG00000196344.10	ENSG00000248971.2	ENSG00000268573.1	ENSG00000251087.3	ENSG00000270412.1	ENSG00000241322.7	ENSG00000213937.3	ENSG00000264853.1	ENSG00000230490.2	ENSG00000176155.17	ENSG00000177383.4	ENSG00000271926.1	ENSG00000280156.1	ENSG00000276107.1	ENSG00000265100.1	ENSG00000226954.1	ENSG00000264924.1	ENSG00000199730.1	ENSG00000277879.1	ENSG00000213977.6	ENSG00000278916.1	ENSG00000211968.3	ENSG00000281855.1	ENSG00000221241.1	ENSG00000266036.1	ENSG00000274565.1	ENSG00000277954.1	ENSG00000277369.1	ENSG00000185504.15	ENSG00000273108.1
394	ENSG00000267166.4	ENSG00000197249.11	ENSG00000248874.4	ENSG00000268582.1	ENSG00000251972.1	ENSG00000263006.5	ENSG00000241566.1	ENSG00000178096.8	ENSG00000264696.1	ENSG00000213088.8	ENSG00000176406.19	ENSG00000240040.4	ENSG00000272686.1	ENSG00000280114.1	ENSG00000276070.3	ENSG00000265452.1	ENSG00000226986.4	ENSG00000266338.5	ENSG00000201758.1	ENSG00000278058.1	ENSG00000213762.9	ENSG00000278918.1	ENSG00000211967.3	ENSG00000171227.6	ENSG00000220842.6	ENSG00000265933.4	ENSG00000274528.1	ENSG00000277969.1	ENSG00000277283.1	ENSG00000185090.13	ENSG00000273079.3
395	ENSG00000214376.5	ENSG00000163629.11	ENSG00000248796.1	ENSG00000269210.2	ENSG00000253284.2	ENSG00000196917.5	ENSG00000260853.1	ENSG00000215859.7	ENSG00000264707.1	ENSG00000279726.1	ENSG00000176641.9	ENSG00000204054.10	ENSG00000272841.1	ENSG00000281684.1	ENSG00000277494.1	ENSG00000263724.1	ENSG00000277156.1	ENSG00000266402.3	ENSG00000201839.1	ENSG00000278376.1	ENSG00000213203.2	ENSG00000278943.1	ENSG00000272338.2	ENSG00000178950.15	ENSG00000221385.1	ENSG00000269881.1	ENSG00000274358.1	ENSG00000278017.1	ENSG00000277224.1	ENSG00000184831.12	ENSG00000273076.1
396	ENSG00000214960.8	ENSG00000226360.5	ENSG00000248783.1	ENSG00000267480.1	ENSG00000253274.1	ENSG00000196704.10	ENSG00000238290.1	ENSG00000173821.18	ENSG00000253373.1	ENSG00000279656.1	ENSG00000177000.9	ENSG00000145050.14	ENSG00000271425.5	ENSG00000281555.1	ENSG00000277476.1	ENSG00000263818.4	ENSG00000276980.1	ENSG00000264644.1	ENSG00000279452.1	ENSG00000278434.1	ENSG00000215908.6	ENSG00000279048.1	ENSG00000272078.1	ENSG00000280147.1	ENSG00000221571.3	ENSG00000265808.3	ENSG00000274353.1	ENSG00000276135.1	ENSG00000277156.1	ENSG00000184432.8	ENSG00000100170.8
397	ENSG00000212899.2	ENSG00000226243.1	ENSG00000248712.6	ENSG00000269246.1	ENSG00000253266.1	ENSG00000196628.12	ENSG00000237017.1	ENSG00000215481.7	ENSG00000264672.4	ENSG00000279539.1	ENSG00000229400.1	ENSG00000145012.11	ENSG00000271573.1	ENSG00000281348.1	ENSG00000277449.1	ENSG00000262155.1	ENSG00000185090.13	ENSG00000264745.1	ENSG00000279418.1	ENSG00000242209.1	ENSG00000233441.5	ENSG00000279138.1	ENSG00000205593.10	ENSG00000179588.7	ENSG00000221821.3	ENSG00000269903.1	ENSG00000274349.3	ENSG00000274828.1	ENSG00000277089.3	ENSG00000184349.11	ENSG00000279355.1
398	ENSG00000212901.3	ENSG00000226174.5	ENSG00000248540.2	ENSG00000269696.1	ENSG00000253258.1	ENSG00000216490.3	ENSG00000238045.8	ENSG00000215440.10	ENSG00000200913.1	ENSG00000207834.1	ENSG00000229358.3	ENSG00000144580.12	ENSG00000271576.1	ENSG00000281091.1	ENSG00000277268.1	ENSG00000263956.4	ENSG00000211659.2	ENSG00000264772.4	ENSG00000199377.1	ENSG00000147475.13	ENSG00000237879.1	ENSG00000279799.1	ENSG00000272047.1	ENSG00000180398.10	ENSG00000221843.3	ENSG00000269918.1	ENSG00000274173.1	ENSG00000274750.1	ENSG00000277054.1	ENSG00000198185.10	ENSG00000278932.2
399	ENSG00000212916.4	ENSG00000275004.2	ENSG00000248498.3	ENSG00000269921.1	ENSG00000253210.1	ENSG00000217801.8	ENSG00000238018.2	ENSG00000215270.3	ENSG00000200800.1	ENSG00000209082.1	ENSG00000228989.1	ENSG00000144476.5	ENSG00000271795.1	ENSG00000281079.1	ENSG00000258457.4	ENSG00000264016.2	ENSG00000205835.7	ENSG00000264859.4	ENSG00000199593.1	ENSG00000147394.17	ENSG00000233297.4	ENSG00000277977.1	ENSG00000221986.5	ENSG00000280165.1	ENSG00000221869.4	ENSG00000270012.1	ENSG00000274067.1	ENSG00000274736.3	ENSG00000277013.1	ENSG00000198216.9	ENSG00000099937.9
400	ENSG00000203697.10	ENSG00000275016.3	ENSG00000248323.4	ENSG00000267397.1	ENSG00000253161.4	ENSG00000218690.1	ENSG00000238000.1	ENSG00000214544.6	ENSG00000265399.1	ENSG00000211445.10	ENSG00000228889.5	ENSG00000187957.7	ENSG00000271870.1	ENSG00000280916.1	ENSG00000258581.2	ENSG00000264176.1	ENSG00000205937.10	ENSG00000264918.1	ENSG00000199594.1	ENSG00000147162.12	ENSG00000269131.1	ENSG00000278106.1	ENSG00000221988.11	ENSG00000175756.12	ENSG00000221916.3	ENSG00000270028.1	ENSG00000275880.1	ENSG00000274512.3	ENSG00000276952.1	ENSG00000201988.2	ENSG00000280009.1
401	ENSG00000211450.8	ENSG00000275481.1	ENSG00000248318.1	ENSG00000267416.1	ENSG00000253159.2	ENSG00000218813.1	ENSG00000237751.2	ENSG00000220008.3	ENSG00000264660.2	ENSG00000211450.8	ENSG00000228801.5	ENSG00000187239.15	ENSG00000271976.1	ENSG00000278418.1	ENSG00000235385.1	ENSG00000264230.6	ENSG00000280344.1	ENSG00000264964.1	ENSG00000199646.1	ENSG00000147144.11	ENSG00000267082.1	ENSG00000278224.3	ENSG00000221995.5	ENSG00000176387.6	ENSG00000221923.7	ENSG00000266983.1	ENSG00000275793.1	ENSG00000274026.1	ENSG00000276931.1	ENSG00000236283.2	ENSG00000270168.1
402	ENSG00000211455.6	ENSG00000164111.13	ENSG00000249816.5	ENSG00000267453.5	ENSG00000253132.1	ENSG00000219891.2	ENSG00000237588.2	ENSG00000219992.2	ENSG00000200795.1	ENSG00000207260.1	ENSG00000228784.6	ENSG00000186806.5	ENSG00000268516.2	ENSG00000278582.1	ENSG00000238197.4	ENSG00000264350.1	ENSG00000203497.2	ENSG00000265458.1	ENSG00000281920.1	ENSG00000147044.19	ENSG00000267127.5	ENSG00000278263.2	ENSG00000222005.7	ENSG00000177106.13	ENSG00000221926.10	ENSG00000267040.5	ENSG00000275778.1	ENSG00000275688.3	ENSG00000265222.1	ENSG00000166925.7	ENSG00000270127.2
403	ENSG00000211456.9	ENSG00000164070.10	ENSG00000249715.8	ENSG00000275765.3	ENSG00000253123.3	ENSG00000220201.6	ENSG00000237512.5	ENSG00000219932.6	ENSG00000265354.3	ENSG00000280401.1	ENSG00000228748.2	ENSG00000203880.10	ENSG00000270062.1	ENSG00000276931.1	ENSG00000240859.1	ENSG00000261963.2	ENSG00000203883.6	ENSG00000265095.1	ENSG00000184368.14	ENSG00000147041.10	ENSG00000267128.1	ENSG00000278484.1	ENSG00000204366.3	ENSG00000177508.11	ENSG00000222011.7	ENSG00000267053.5	ENSG00000275764.1	ENSG00000275493.1	ENSG00000265254.1	ENSG00000233411.1	ENSG00000270058.1
404	ENSG00000211459.2	ENSG00000228175.3	ENSG00000249602.1	ENSG00000275720.1	ENSG00000252690.3	ENSG00000266541.1	ENSG00000237380.5	ENSG00000219491.6	ENSG00000230445.4	ENSG00000196090.11	ENSG00000172915.17	ENSG00000204070.8	ENSG00000270157.1	ENSG00000276335.1	ENSG00000240682.8	ENSG00000272267.2	ENSG00000204209.9	ENSG00000265096.1	ENSG00000184575.10	ENSG00000143850.11	ENSG00000267142.1	ENSG00000278619.3	ENSG00000211964.3	ENSG00000177989.12	ENSG00000222019.6	ENSG00000267095.1	ENSG00000275720.1	ENSG00000275437.1	ENSG00000265293.2	ENSG00000236956.1	ENSG00000071537.12
405	ENSG00000211460.10	ENSG00000197273.3	ENSG00000253308.2	ENSG00000275620.1	ENSG00000253636.1	ENSG00000266912.1	ENSG00000239407.4	ENSG00000219186.2	ENSG00000265458.1	ENSG00000204351.10	ENSG00000174059.15	ENSG00000145685.12	ENSG00000270177.1	ENSG00000273080.1	ENSG00000240505.7	ENSG00000273820.1	ENSG00000183597.14	ENSG00000265112.1	ENSG00000171503.10	ENSG00000240857.1	ENSG00000267213.4	ENSG00000279833.1	ENSG00000211961.3	ENSG00000178053.16	ENSG00000216490.3	ENSG00000265519.1	ENSG00000275485.1	ENSG00000275389.1	ENSG00000252148.1	ENSG00000237119.1	ENSG00000053918.14
406	ENSG00000211625.2	ENSG00000228221.4	ENSG00000249158.5	ENSG00000275532.1	ENSG00000126890.13	ENSG00000267023.4	ENSG00000239246.3	ENSG00000218281.1	ENSG00000230979.3	ENSG00000200703.1	ENSG00000230107.1	ENSG00000204252.11	ENSG00000270195.1	ENSG00000273064.1	ENSG00000240476.1	ENSG00000234546.2	ENSG00000204308.7	ENSG00000265298.1	ENSG00000176845.11	ENSG00000257718.1	ENSG00000267272.4	ENSG00000279777.1	ENSG00000278570.3	ENSG00000178188.13	ENSG00000216921.6	ENSG00000265531.2	ENSG00000275340.1	ENSG00000275198.1	ENSG00000249459.7	ENSG00000237135.1	ENSG00000053438.8
407	ENSG00000211644.2	ENSG00000228307.1	ENSG00000250767.1	ENSG00000280336.1	ENSG00000231119.2	ENSG00000087085.12	ENSG00000238795.1	ENSG00000217643.1	ENSG00000204149.8	ENSG00000201208.1	ENSG00000224687.1	ENSG00000204257.13	ENSG00000270225.1	ENSG00000274736.3	ENSG00000240401.7	ENSG00000276923.1	ENSG00000204394.11	ENSG00000265366.5	ENSG00000177169.8	ENSG00000152952.10	ENSG00000265579.1	ENSG00000277203.1	ENSG00000211959.2	ENSG00000172819.15	ENSG00000216937.10	ENSG00000265666.1	ENSG00000275232.1	ENSG00000274964.1	ENSG00000249249.1	ENSG00000237136.5	ENSG00000280208.1
408	ENSG00000211655.3	ENSG00000228325.5	ENSG00000250564.1	ENSG00000280356.1	ENSG00000100243.19	ENSG00000198744.5	ENSG00000238390.1	ENSG00000172889.14	ENSG00000204160.10	ENSG00000201510.1	ENSG00000207175.1	ENSG00000204308.7	ENSG00000270432.1	ENSG00000274718.1	ENSG00000240137.4	ENSG00000280670.1	ENSG00000280294.1	ENSG00000265415.1	ENSG00000173156.5	ENSG00000149435.11	ENSG00000266066.1	ENSG00000280206.1	ENSG00000274750.1	ENSG00000172889.14	ENSG00000217455.7	ENSG00000265702.1	ENSG00000274987.1	ENSG00000276728.1	ENSG00000249096.5	ENSG00000237268.2	ENSG00000280231.1
409	ENSG00000211662.2	ENSG00000228561.2	ENSG00000250548.5	ENSG00000280401.1	ENSG00000090104.10	ENSG00000198626.14	ENSG00000238250.1	ENSG00000173727.10	ENSG00000204248.9	ENSG00000201542.1	ENSG00000224821.5	ENSG00000204388.6	ENSG00000270558.1	ENSG00000274307.1	ENSG00000239839.4	ENSG00000279443.1	ENSG00000280279.1	ENSG00000265452.1	ENSG00000173209.21	ENSG00000277391.1	ENSG00000266088.4	ENSG00000280987.1	ENSG00000274712.1	ENSG00000173267.12	ENSG00000217801.8	ENSG00000265743.1	ENSG00000276710.3	ENSG00000276718.1	ENSG00000250616.2	ENSG00000205108.5	ENSG00000280279.1
410	ENSG00000211668.2	ENSG00000270067.1	ENSG00000250451.4	ENSG00000280527.1	ENSG00000013016.13	ENSG00000198046.10	ENSG00000241644.2	ENSG00000173809.14	ENSG00000204262.10	ENSG00000201560.1	ENSG00000202198.1	ENSG00000204421.2	ENSG00000275632.1	ENSG00000274276.3	ENSG00000239830.1	ENSG00000279452.1	ENSG00000280266.1	ENSG00000270385.1	ENSG00000174032.15	ENSG00000277459.1	ENSG00000266171.1	ENSG00000281205.1	ENSG00000274641.1	ENSG00000174744.12	ENSG00000218227.3	ENSG00000265749.4	ENSG00000276564.1	ENSG00000276334.1	ENSG00000250588.5	ENSG00000205155.6	ENSG00000280403.1
411	ENSG00000211677.2	ENSG00000270175.1	ENSG00000250397.2	ENSG00000280560.1	ENSG00000006757.10	ENSG00000215030.5	ENSG00000238197.4	ENSG00000234921.1	ENSG00000204271.9	ENSG00000201668.1	ENSG00000211946.3	ENSG00000204439.3	ENSG00000275464.2	ENSG00000274204.1	ENSG00000242550.4	ENSG00000279588.1	ENSG00000280216.1	ENSG00000271851.1	ENSG00000169976.6	ENSG00000277493.1	ENSG00000266215.1	ENSG00000281207.1	ENSG00000275764.1	ENSG00000175063.15	ENSG00000219273.1	ENSG00000265778.2	ENSG00000276405.1	ENSG00000277702.1	ENSG00000250274.1	ENSG00000205212.3	ENSG00000280441.1
412	ENSG00000211721.2	ENSG00000270195.1	ENSG00000250133.2	ENSG00000279434.1	ENSG00000122042.9	ENSG00000215160.2	ENSG00000240288.6	ENSG00000237417.1	ENSG00000204316.11	ENSG00000201939.1	ENSG00000204435.12	ENSG00000275888.1	ENSG00000265743.1	ENSG00000274114.1	ENSG00000242516.1	ENSG00000279694.1	ENSG00000183091.18	ENSG00000264456.1	ENSG00000171124.11	ENSG00000277744.1	ENSG00000266302.4	ENSG00000281344.1	ENSG00000275468.1	ENSG00000175215.8	ENSG00000219755.1	ENSG00000274295.1	ENSG00000276308.1	ENSG00000278095.1	ENSG00000250072.4	ENSG00000205832.7	ENSG00000280710.1
413	ENSG00000211772.7	ENSG00000197312.10	ENSG00000251448.1	ENSG00000279491.1	ENSG00000123096.10	ENSG00000215251.3	ENSG00000240280.5	ENSG00000236423.4	ENSG00000231050.1	ENSG00000199377.1	ENSG00000211955.2	ENSG00000239697.9	ENSG00000278023.3	ENSG00000275713.1	ENSG00000242247.9	ENSG00000279822.1	ENSG00000200732.1	ENSG00000277290.1	ENSG00000171163.14	ENSG00000238198.1	ENSG00000264659.1	ENSG00000281404.1	ENSG00000275464.2	ENSG00000280149.1	ENSG00000220323.3	ENSG00000274270.1	ENSG00000276171.1	ENSG00000277651.1	ENSG00000251429.1	ENSG00000205978.5	ENSG00000271980.1
414	ENSG00000263740.2	ENSG00000234742.1	ENSG00000251161.3	ENSG00000279770.1	ENSG00000105929.14	ENSG00000215498.7	ENSG00000240045.1	ENSG00000267082.1	ENSG00000231025.1	ENSG00000199409.1	ENSG00000211961.3	ENSG00000145425.8	ENSG00000280327.1	ENSG00000275675.1	ENSG00000242242.4	ENSG00000280008.1	ENSG00000200742.1	ENSG00000279873.2	ENSG00000172037.12	ENSG00000238230.1	ENSG00000264772.4	ENSG00000281852.1	ENSG00000275410.3	ENSG00000201343.1	ENSG00000241635.6	ENSG00000274248.1	ENSG00000259658.3	ENSG00000277496.1	ENSG00000251301.5	ENSG00000233403.1	ENSG00000271614.1
415	ENSG00000204894.4	ENSG00000264044.1	ENSG00000251151.2	ENSG00000280061.1	ENSG00000067048.15	ENSG00000215784.5	ENSG00000239975.2	ENSG00000267709.1	ENSG00000230989.5	ENSG00000199473.1	ENSG00000211970.3	ENSG00000147140.14	ENSG00000280351.2	ENSG00000275400.1	ENSG00000242220.5	ENSG00000279092.1	ENSG00000200914.1	ENSG00000279069.1	ENSG00000184702.16	ENSG00000238260.1	ENSG00000265121.1	ENSG00000280328.1	ENSG00000275389.1	ENSG00000201151.1	ENSG00000028203.16	ENSG00000280347.1	ENSG00000259947.1	ENSG00000277476.1	ENSG00000251209.6	ENSG00000236115.1	ENSG00000271425.5
416	ENSG00000204866.7	ENSG00000226396.1	ENSG00000251090.1	ENSG00000278743.1	ENSG00000067113.15	ENSG00000267045.1	ENSG00000239855.1	ENSG00000268041.1	ENSG00000230863.2	ENSG00000199865.1	ENSG00000211972.2	ENSG00000177575.11	ENSG00000280417.1	ENSG00000275383.1	ENSG00000241945.6	ENSG00000279396.1	ENSG00000205808.5	ENSG00000279396.1	ENSG00000168056.13	ENSG00000158717.9	ENSG00000265148.4	ENSG00000279717.1	ENSG00000275342.3	ENSG00000277050.1	ENSG00000241556.1	ENSG00000280719.1	ENSG00000235106.7	ENSG00000277394.1	ENSG00000251192.6	ENSG00000263366.2	ENSG00000271044.1
417	ENSG00000204832.8	ENSG00000264222.1	ENSG00000250982.2	ENSG00000278867.1	ENSG00000067646.10	ENSG00000267121.4	ENSG00000239819.2	ENSG00000268218.1	ENSG00000265478.2	ENSG00000198246.7	ENSG00000212232.1	ENSG00000242371.1	ENSG00000279458.1	ENSG00000275183.1	ENSG00000241935.7	ENSG00000278058.1	ENSG00000204634.11	ENSG00000277806.1	ENSG00000168894.8	ENSG00000157637.11	ENSG00000265158.1	ENSG00000280347.1	ENSG00000275202.1	ENSG00000276952.1	ENSG00000270097.1	ENSG00000279447.1	ENSG00000239665.7	ENSG00000277232.2	ENSG00000251164.1	ENSG00000171604.10	ENSG00000279424.1
418	ENSG00000251661.3	ENSG00000236439.4	ENSG00000250934.1	ENSG00000278949.1	ENSG00000103175.9	ENSG00000267122.1	ENSG00000242534.2	ENSG00000266680.1	ENSG00000230798.4	ENSG00000198373.11	ENSG00000212694.7	ENSG00000241244.1	ENSG00000279484.1	ENSG00000275149.1	ENSG00000241878.8	ENSG00000278071.1	ENSG00000204616.9	ENSG00000277877.3	ENSG00000167291.14	ENSG00000157064.9	ENSG00000267045.1	ENSG00000280374.1	ENSG00000275183.1	ENSG00000278615.3	ENSG00000271730.1	ENSG00000279501.1	ENSG00000242086.7	ENSG00000277200.1	ENSG00000250988.6	ENSG00000171560.13	ENSG00000279770.1
419	ENSG00000264629.1	ENSG00000270318.1	ENSG00000246223.7	ENSG00000278974.1	ENSG00000109320.10	ENSG00000267147.2	ENSG00000242299.1	ENSG00000266830.1	ENSG00000230630.2	ENSG00000198753.10	ENSG00000212747.4	ENSG00000241399.5	ENSG00000279487.1	ENSG00000276291.3	ENSG00000241852.8	ENSG00000278095.1	ENSG00000279605.1	ENSG00000277938.1	ENSG00000280922.1	ENSG00000156414.17	ENSG00000266920.1	ENSG00000280378.1	ENSG00000275149.1	ENSG00000278535.3	ENSG00000271855.1	ENSG00000279605.1	ENSG00000242071.3	ENSG00000277156.1	ENSG00000252333.1	ENSG00000170835.13	ENSG00000279777.1
420	ENSG00000264853.1	ENSG00000260236.1	ENSG00000246889.2	ENSG00000279003.1	ENSG00000109667.10	ENSG00000211935.3	ENSG00000242294.5	ENSG00000266903.1	ENSG00000230453.8	ENSG00000198836.7	ENSG00000212916.4	ENSG00000241484.8	ENSG00000279511.1	ENSG00000277072.3	ENSG00000241839.8	ENSG00000278107.1	ENSG00000211679.2	ENSG00000277969.1	ENSG00000163162.7	ENSG00000155959.9	ENSG00000266865.5	ENSG00000280828.1	ENSG00000275106.1	ENSG00000278484.1	ENSG00000271868.1	ENSG00000279730.1	ENSG00000241782.1	ENSG00000277075.1	ENSG00000252128.1	ENSG00000170266.14	ENSG00000099994.10
421	ENSG00000264964.1	ENSG00000260220.4	ENSG00000247317.3	ENSG00000279208.1	ENSG00000110848.7	ENSG00000212719.9	ENSG00000242028.4	ENSG00000266947.1	ENSG00000230451.2	ENSG00000200701.1	ENSG00000213088.8	ENSG00000241566.1	ENSG00000279656.1	ENSG00000276073.1	ENSG00000241749.4	ENSG00000278156.1	ENSG00000181418.7	ENSG00000277999.1	ENSG00000163348.3	ENSG00000155093.16	ENSG00000269890.1	ENSG00000279510.1	ENSG00000276846.1	ENSG00000211897.6	ENSG00000271888.1	ENSG00000279742.1	ENSG00000241741.1	ENSG00000276975.1	ENSG00000265298.1	ENSG00000170145.4	ENSG00000095321.15
422	ENSG00000265179.5	ENSG00000260209.1	ENSG00000247498.8	ENSG00000280254.1	ENSG00000083093.8	ENSG00000213020.7	ENSG00000241749.4	ENSG00000267012.1	ENSG00000201185.1	ENSG00000204186.6	ENSG00000204335.3	ENSG00000241749.4	ENSG00000279741.1	ENSG00000276054.1	ENSG00000241644.2	ENSG00000278318.3	ENSG00000179954.13	ENSG00000278023.3	ENSG00000163682.14	ENSG00000154358.18	ENSG00000269220.1	ENSG00000279579.2	ENSG00000275074.1	ENSG00000211934.3	ENSG00000271947.1	ENSG00000280007.1	ENSG00000241547.1	ENSG00000276972.1	ENSG00000251835.1	ENSG00000263069.4	ENSG00000270705.1
423	ENSG00000265458.1	ENSG00000260115.1	ENSG00000237758.1	ENSG00000280239.1	ENSG00000079739.14	ENSG00000213066.10	ENSG00000251546.1	ENSG00000267152.1	ENSG00000230439.2	ENSG00000204644.8	ENSG00000204308.7	ENSG00000241886.1	ENSG00000279766.1	ENSG00000275898.1	ENSG00000241472.5	ENSG00000280614.1	ENSG00000279968.1	ENSG00000278029.1	ENSG00000163993.6	ENSG00000238272.1	ENSG00000269335.4	ENSG00000277151.1	ENSG00000275066.3	ENSG00000211946.3	ENSG00000271966.1	ENSG00000278829.1	ENSG00000241360.1	ENSG00000276900.1	ENSG00000253341.1	ENSG00000262903.1	ENSG00000275966.1
424	ENSG00000210196.2	ENSG00000260097.2	ENSG00000237732.8	ENSG00000280180.1	ENSG00000079215.12	ENSG00000263812.4	ENSG00000251474.5	ENSG00000267466.1	ENSG00000230438.6	ENSG00000204178.8	ENSG00000204301.6	ENSG00000241935.7	ENSG00000279805.1	ENSG00000277496.1	ENSG00000241399.5	ENSG00000280543.1	ENSG00000279943.1	ENSG00000278071.1	ENSG00000176209.10	ENSG00000238621.1	ENSG00000269374.1	ENSG00000277218.1	ENSG00000274976.1	ENSG00000211967.3	ENSG00000271967.1	ENSG00000279110.1	ENSG00000243824.1	ENSG00000278662.3	ENSG00000253326.2	ENSG00000262681.2	ENSG00000276171.1
425	ENSG00000203786.6	ENSG00000260073.2	ENSG00000135678.10	ENSG00000281538.1	ENSG00000078596.9	ENSG00000263753.5	ENSG00000251405.2	ENSG00000267213.4	ENSG00000230409.3	ENSG00000204832.8	ENSG00000204019.4	ENSG00000242193.8	ENSG00000278921.2	ENSG00000277479.1	ENSG00000241294.1	ENSG00000280439.1	ENSG00000279821.1	ENSG00000278600.1	ENSG00000175832.11	ENSG00000238755.3	ENSG00000269378.1	ENSG00000271267.1	ENSG00000219529.2	ENSG00000211970.3	ENSG00000271971.1	ENSG00000277978.1	ENSG00000243500.1	ENSG00000278626.1	ENSG00000253313.4	ENSG00000262468.4	ENSG00000276338.1
426	ENSG00000213020.7	ENSG00000259905.4	ENSG00000237413.4	ENSG00000280916.1	ENSG00000077238.12	ENSG00000264667.1	ENSG00000257842.4	ENSG00000265971.1	ENSG00000253368.3	ENSG00000204946.8	ENSG00000211943.2	ENSG00000256229.6	ENSG00000279069.1	ENSG00000277476.1	ENSG00000241127.6	ENSG00000281398.1	ENSG00000279649.1	ENSG00000278615.3	ENSG00000175782.9	ENSG00000238840.1	ENSG00000269416.4	ENSG00000273314.1	ENSG00000204673.9	ENSG00000211973.2	ENSG00000270055.1	ENSG00000278030.1	ENSG00000243480.6	ENSG00000278341.1	ENSG00000253305.2	ENSG00000236874.1	ENSG00000275688.3
427	ENSG00000203883.6	ENSG00000259877.2	ENSG00000237385.1	ENSG00000280987.1	ENSG00000020181.16	ENSG00000264672.4	ENSG00000255080.1	ENSG00000266010.1	ENSG00000201041.1	ENSG00000280279.1	ENSG00000211893.3	ENSG00000147155.9	ENSG00000279332.1	ENSG00000277394.1	ENSG00000243181.2	ENSG00000280924.1	ENSG00000279561.1	ENSG00000278662.3	ENSG00000175711.7	ENSG00000239093.1	ENSG00000269466.2	ENSG00000274602.3	ENSG00000204941.12	ENSG00000211976.2	ENSG00000270093.1	ENSG00000278071.1	ENSG00000243035.3	ENSG00000261353.1	ENSG00000253274.1	ENSG00000236849.4	ENSG00000275672.1
428	ENSG00000213023.8	ENSG00000259834.1	ENSG00000237361.2	ENSG00000281028.1	ENSG00000049245.11	ENSG00000264717.4	ENSG00000255042.1	ENSG00000266074.7	ENSG00000243232.4	ENSG00000205213.12	ENSG00000211890.3	ENSG00000256069.6	ENSG00000277782.1	ENSG00000277373.1	ENSG00000242951.1	ENSG00000281041.1	ENSG00000280399.1	ENSG00000277013.1	ENSG00000186174.11	ENSG00000239149.1	ENSG00000269743.2	ENSG00000274605.1	ENSG00000204983.11	ENSG00000212232.1	ENSG00000270289.1	ENSG00000278112.1	ENSG00000243024.5	ENSG00000261402.1	ENSG00000253251.2	ENSG00000236682.1	ENSG00000275530.1
429	ENSG00000265554.1	ENSG00000270228.1	ENSG00000239474.5	ENSG00000281103.1	ENSG00000114779.18	ENSG00000264735.1	ENSG00000254996.4	ENSG00000266176.1	ENSG00000201302.1	ENSG00000205726.12	ENSG00000214253.7	ENSG00000255931.1	ENSG00000277829.1	ENSG00000277369.1	ENSG00000242741.1	ENSG00000281179.1	ENSG00000179761.10	ENSG00000277039.1	ENSG00000281918.1	ENSG00000239218.2	ENSG00000269993.1	ENSG00000274653.1	ENSG00000219928.2	ENSG00000212443.1	ENSG00000241549.7	ENSG00000278175.2	ENSG00000242960.1	ENSG00000237094.10	ENSG00000253250.2	ENSG00000207363.1	ENSG00000275484.1
430	ENSG00000265638.1	ENSG00000227307.1	ENSG00000239311.1	ENSG00000281357.1	ENSG00000099282.8	ENSG00000264885.1	ENSG00000254837.2	ENSG00000264672.4	ENSG00000254024.1	ENSG00000206195.9	ENSG00000213654.8	ENSG00000255733.4	ENSG00000277954.1	ENSG00000277363.3	ENSG00000242732.4	ENSG00000281207.1	ENSG00000207002.1	ENSG00000277075.1	ENSG00000281756.1	ENSG00000239415.1	ENSG00000268222.1	ENSG00000274667.1	ENSG00000278997.1	ENSG00000212864.3	ENSG00000270332.1	ENSG00000278292.1	ENSG00000242908.5	ENSG00000248632.1	ENSG00000253214.1	ENSG00000261770.1	ENSG00000275464.2
431	ENSG00000265639.1	ENSG00000227243.3	ENSG00000239246.3	ENSG00000281501.1	ENSG00000115738.8	ENSG00000264920.1	ENSG00000254810.1	ENSG00000264769.1	ENSG00000266412.4	ENSG00000280241.2	ENSG00000213694.3	ENSG00000188452.12	ENSG00000280303.2	ENSG00000277283.1	ENSG00000242616.3	ENSG00000281357.1	ENSG00000207277.1	ENSG00000279863.1	ENSG00000182004.11	ENSG00000275243.1	ENSG00000267278.4	ENSG00000274712.1	ENSG00000278934.1	ENSG00000212916.4	ENSG00000270504.1	ENSG00000280639.1	ENSG00000246174.6	ENSG00000249815.1	ENSG00000253171.1	ENSG00000261586.2	ENSG00000275413.1
432	ENSG00000265681.5	ENSG00000227039.5	ENSG00000239183.1	ENSG00000281599.1	ENSG00000230454.1	ENSG00000265018.5	ENSG00000254802.1	ENSG00000264775.1	ENSG00000266405.3	ENSG00000280217.1	ENSG00000213799.9	ENSG00000188243.11	ENSG00000280187.1	ENSG00000277247.1	ENSG00000240891.5	ENSG00000281376.1	ENSG00000281571.1	ENSG00000279500.1	ENSG00000183098.9	ENSG00000277311.1	ENSG00000267532.3	ENSG00000273136.4	ENSG00000278869.1	ENSG00000213047.10	ENSG00000270522.1	ENSG00000280334.1	ENSG00000245105.2	ENSG00000248187.1	ENSG00000253164.4	ENSG00000261572.1	ENSG00000275318.1
433	ENSG00000265688.1	ENSG00000227008.2	ENSG00000240889.1	ENSG00000280179.1	ENSG00000236423.4	ENSG00000265055.1	ENSG00000256351.1	ENSG00000267493.3	ENSG00000266371.1	ENSG00000280195.1	ENSG00000213918.9	ENSG00000188215.8	ENSG00000280182.1	ENSG00000277159.1	ENSG00000238755.3	ENSG00000281778.1	ENSG00000281655.1	ENSG00000280194.1	ENSG00000183401.10	ENSG00000277290.1	ENSG00000267594.5	ENSG00000273723.1	ENSG00000205208.4	ENSG00000213066.10	ENSG00000270557.1	ENSG00000274245.1	ENSG00000244219.5	ENSG00000248540.2	ENSG00000253131.1	ENSG00000261400.1	ENSG00000275209.1
434	ENSG00000265752.2	ENSG00000226976.3	ENSG00000240563.1	ENSG00000281732.1	ENSG00000234899.8	ENSG00000265393.1	ENSG00000256280.1	ENSG00000267385.1	ENSG00000266338.5	ENSG00000203326.8	ENSG00000213995.10	ENSG00000147854.15	ENSG00000281273.1	ENSG00000277075.1	ENSG00000256745.1	ENSG00000280401.1	ENSG00000280423.1	ENSG00000281358.1	ENSG00000281548.1	ENSG00000277268.1	ENSG00000267745.1	ENSG00000274421.1	ENSG00000205488.7	ENSG00000213088.8	ENSG00000270685.1	ENSG00000280328.1	ENSG00000248846.2	ENSG00000248567.1	ENSG00000253120.1	ENSG00000261308.1	ENSG00000275131.1
435	ENSG00000265808.3	ENSG00000168907.12	ENSG00000240423.1	ENSG00000281741.1	ENSG00000234851.4	ENSG00000265451.1	ENSG00000256268.1	ENSG00000265218.1	ENSG00000199349.1	ENSG00000203865.8	ENSG00000214087.7	ENSG00000147257.12	ENSG00000280924.1	ENSG00000261971.5	ENSG00000238837.3	ENSG00000281912.1	ENSG00000280415.1	ENSG00000280913.1	ENSG00000178927.15	ENSG00000256995.5	ENSG00000268001.1	ENSG00000273906.1	ENSG00000103089.7	ENSG00000278619.3	ENSG00000268568.1	ENSG00000281026.1	ENSG00000248810.1	ENSG00000248583.1	ENSG00000253931.1	ENSG00000261241.4	ENSG00000275066.3
436	ENSG00000266265.2	ENSG00000274286.1	ENSG00000240288.6	ENSG00000281831.1	ENSG00000234795.8	ENSG00000263720.1	ENSG00000255847.4	ENSG00000270562.1	ENSG00000199377.1	ENSG00000203880.10	ENSG00000201988.2	ENSG00000264458.1	ENSG00000281008.1	ENSG00000262370.4	ENSG00000133106.13	ENSG00000280107.1	ENSG00000201363.2	ENSG00000281005.1	ENSG00000180346.3	ENSG00000149179.12	ENSG00000268038.1	ENSG00000273933.1	ENSG00000102038.14	ENSG00000214176.8	ENSG00000268940.4	ENSG00000281100.1	ENSG00000248779.1	ENSG00000248608.2	ENSG00000248275.1	ENSG00000206858.1	ENSG00000274964.1
437	ENSG00000266371.1	ENSG00000236366.1	ENSG00000240216.6	ENSG00000281903.1	ENSG00000234785.1	ENSG00000206052.9	ENSG00000255561.5	ENSG00000271754.1	ENSG00000199635.1	ENSG00000204084.11	ENSG00000200913.1	ENSG00000257579.1	ENSG00000281091.1	ENSG00000262484.1	ENSG00000235217.6	ENSG00000280118.1	ENSG00000201529.1	ENSG00000281100.1	ENSG00000180900.15	ENSG00000148400.9	ENSG00000268087.1	ENSG00000272078.1	ENSG00000275620.1	ENSG00000278192.1	ENSG00000269091.4	ENSG00000281325.1	ENSG00000248771.4	ENSG00000248690.5	ENSG00000248383.4	ENSG00000206869.1	ENSG00000276476.2
438	ENSG00000266441.1	ENSG00000236283.2	ENSG00000240038.5	ENSG00000280155.1	ENSG00000234742.1	ENSG00000205730.6	ENSG00000255462.1	ENSG00000271788.1	ENSG00000199652.2	ENSG00000204128.5	ENSG00000201432.1	ENSG00000276070.3	ENSG00000281097.1	ENSG00000241322.7	ENSG00000234964.4	ENSG00000280194.1	ENSG00000201544.1	ENSG00000281183.1	ENSG00000181222.13	ENSG00000257594.3	ENSG00000265179.5	ENSG00000272610.1	ENSG00000219507.4	ENSG00000214026.9	ENSG00000269397.1	ENSG00000281376.1	ENSG00000248713.1	ENSG00000243243.4	ENSG00000248429.4	ENSG00000207001.1	ENSG00000276649.1
439	ENSG00000213058.3	ENSG00000236116.1	ENSG00000239998.4	ENSG00000280165.1	ENSG00000236449.1	ENSG00000204977.8	ENSG00000257542.4	ENSG00000271789.1	ENSG00000199702.1	ENSG00000204140.9	ENSG00000201216.1	ENSG00000258325.2	ENSG00000281100.1	ENSG00000244468.1	ENSG00000234882.1	ENSG00000280316.1	ENSG00000198963.9	ENSG00000281205.1	ENSG00000181458.9	ENSG00000257556.1	ENSG00000265342.1	ENSG00000272779.1	ENSG00000274627.1	ENSG00000214455.4	ENSG00000269918.1	ENSG00000281419.1	ENSG00000248610.1	ENSG00000248890.1	ENSG00000248586.2	ENSG00000207235.1	ENSG00000276791.1
440	ENSG00000264343.4	ENSG00000264577.1	ENSG00000239961.2	ENSG00000279227.1	ENSG00000236397.3	ENSG00000204950.3	ENSG00000251336.1	ENSG00000271869.1	ENSG00000199753.1	ENSG00000276593.1	ENSG00000232369.1	ENSG00000197355.9	ENSG00000281189.1	ENSG00000242798.1	ENSG00000236296.6	ENSG00000280332.1	ENSG00000198467.12	ENSG00000281267.1	ENSG00000281468.1	ENSG00000257524.4	ENSG00000263718.2	ENSG00000271092.4	ENSG00000218809.1	ENSG00000233732.5	ENSG00000271551.1	ENSG00000281468.1	ENSG00000248596.5	ENSG00000244482.8	ENSG00000239697.9	ENSG00000207240.1	ENSG00000101096.18
441	ENSG00000264324.1	ENSG00000264229.1	ENSG00000242520.5	ENSG00000279261.1	ENSG00000235091.1	ENSG00000204897.6	ENSG00000257086.1	ENSG00000271959.1	ENSG00000199803.1	ENSG00000231889.6	ENSG00000201032.1	ENSG00000197321.13	ENSG00000281207.1	ENSG00000243155.1	ENSG00000236264.4	ENSG00000278530.3	ENSG00000198829.6	ENSG00000281357.1	ENSG00000281383.1	ENSG00000257520.1	ENSG00000259529.1	ENSG00000274460.1	ENSG00000274565.1	ENSG00000214595.10	ENSG00000271410.1	ENSG00000281756.1	ENSG00000248508.5	ENSG00000244694.6	ENSG00000242498.6	ENSG00000271155.1	ENSG00000102287.15
442	ENSG00000264269.1	ENSG00000264304.1	ENSG00000242294.5	ENSG00000278000.1	ENSG00000236383.6	ENSG00000204880.7	ENSG00000257038.1	ENSG00000271976.1	ENSG00000199933.1	ENSG00000230454.1	ENSG00000201023.1	ENSG00000258708.1	ENSG00000281376.1	ENSG00000243444.6	ENSG00000236242.1	ENSG00000277010.1	ENSG00000198910.11	ENSG00000281376.1	ENSG00000281285.1	ENSG00000257404.1	ENSG00000260361.1	ENSG00000274322.1	ENSG00000274312.1	ENSG00000214783.8	ENSG00000271119.1	ENSG00000281796.1	ENSG00000249936.3	ENSG00000246223.7	ENSG00000242220.5	ENSG00000271417.2	ENSG00000103495.12
443	ENSG00000264247.1	ENSG00000166479.8	ENSG00000241741.1	ENSG00000276571.1	ENSG00000236304.1	ENSG00000204682.5	ENSG00000258785.4	ENSG00000270067.1	ENSG00000200087.1	ENSG00000272106.1	ENSG00000214300.7	ENSG00000258654.1	ENSG00000280138.1	ENSG00000243649.7	ENSG00000236044.1	ENSG00000273796.1	ENSG00000181789.13	ENSG00000280184.1	ENSG00000281103.1	ENSG00000257356.2	ENSG00000260614.1	ENSG00000277283.1	ENSG00000274020.1	ENSG00000214960.8	ENSG00000271092.4	ENSG00000281880.1	ENSG00000249790.2	ENSG00000242687.2	ENSG00000242110.6	ENSG00000271550.1	ENSG00000276085.1
444	ENSG00000264229.1	ENSG00000166444.16	ENSG00000241644.2	ENSG00000276073.1	ENSG00000236283.2	ENSG00000206715.1	ENSG00000258768.2	ENSG00000270362.1	ENSG00000200344.1	ENSG00000258675.1	ENSG00000203837.4	ENSG00000258628.1	ENSG00000281443.1	ENSG00000241155.1	ENSG00000235995.1	ENSG00000277159.1	ENSG00000281691.1	ENSG00000281469.1	ENSG00000280987.1	ENSG00000257261.4	ENSG00000260719.1	ENSG00000276740.1	ENSG00000270194.1	ENSG00000215018.8	ENSG00000274560.1	ENSG00000281920.1	ENSG00000249602.1	ENSG00000242779.5	ENSG00000241990.4	ENSG00000271691.1	ENSG00000275894.1
445	ENSG00000264067.1	ENSG00000166012.13	ENSG00000241186.6	ENSG00000276182.1	ENSG00000236164.1	ENSG00000206936.1	ENSG00000257957.1	ENSG00000270933.1	ENSG00000200560.1	ENSG00000272551.1	ENSG00000205903.5	ENSG00000258613.1	ENSG00000281468.1	ENSG00000241484.8	ENSG00000235961.5	ENSG00000275549.1	ENSG00000185813.9	ENSG00000281517.1	ENSG00000279541.1	ENSG00000257191.1	ENSG00000260766.1	ENSG00000277399.3	ENSG00000105011.7	ENSG00000215218.3	ENSG00000274641.1	ENSG00000280152.1	ENSG00000249346.5	ENSG00000249798.1	ENSG00000241837.5	ENSG00000271709.1	ENSG00000091129.18
446	ENSG00000263893.2	ENSG00000165246.11	ENSG00000243696.4	ENSG00000276261.1	ENSG00000230666.4	ENSG00000207063.1	ENSG00000259124.1	ENSG00000267296.2	ENSG00000200665.1	ENSG00000272405.1	ENSG00000199325.1	ENSG00000258476.4	ENSG00000281530.1	ENSG00000251474.5	ENSG00000235885.6	ENSG00000275560.1	ENSG00000185630.17	ENSG00000281571.1	ENSG00000279653.1	ENSG00000256973.1	ENSG00000260769.1	ENSG00000275888.1	ENSG00000105438.7	ENSG00000215375.5	ENSG00000274718.1	ENSG00000280160.1	ENSG00000250687.5	ENSG00000249755.2	ENSG00000241666.2	ENSG00000169855.18	ENSG00000275747.1
447	ENSG00000263745.4	ENSG00000165102.13	ENSG00000243199.1	ENSG00000276337.1	ENSG00000230704.1	ENSG00000207169.1	ENSG00000258811.1	ENSG00000270977.1	ENSG00000200677.1	ENSG00000257038.1	ENSG00000205763.12	ENSG00000258352.1	ENSG00000281706.1	ENSG00000241547.1	ENSG00000235605.1	ENSG00000275672.1	ENSG00000281903.1	ENSG00000281691.1	ENSG00000279689.1	ENSG00000277247.1	ENSG00000260852.1	ENSG00000276180.1	ENSG00000207313.1	ENSG00000215769.7	ENSG00000274825.1	ENSG00000280200.1	ENSG00000242282.5	ENSG00000249743.4	ENSG00000241634.1	ENSG00000167992.11	ENSG00000090615.11
448	ENSG00000204248.9	ENSG00000264424.1	ENSG00000243069.6	ENSG00000276381.1	ENSG00000234933.1	ENSG00000207330.1	ENSG00000259863.1	ENSG00000271013.1	ENSG00000266304.1	ENSG00000257191.1	ENSG00000211659.2	ENSG00000258245.1	ENSG00000281741.1	ENSG00000242110.6	ENSG00000237264.4	ENSG00000275759.1	ENSG00000198087.7	ENSG00000281741.1	ENSG00000279329.1	ENSG00000270020.1	ENSG00000260923.4	ENSG00000276334.1	ENSG00000206936.1	ENSG00000215861.5	ENSG00000273014.1	ENSG00000280239.1	ENSG00000240038.5	ENSG00000249699.1	ENSG00000241566.1	ENSG00000167770.10	ENSG00000276980.1
449	ENSG00000204227.4	ENSG00000167536.12	ENSG00000242837.1	ENSG00000276570.1	ENSG00000235109.6	ENSG00000263823.1	ENSG00000259807.1	ENSG00000268942.2	ENSG00000266274.2	ENSG00000257365.6	ENSG00000211664.2	ENSG00000165416.13	ENSG00000281896.1	ENSG00000242193.8	ENSG00000237263.1	ENSG00000274220.1	ENSG00000281692.1	ENSG00000281756.1	ENSG00000212123.3	ENSG00000229647.1	ENSG00000259673.4	ENSG00000276422.1	ENSG00000206833.1	ENSG00000215908.6	ENSG00000273100.1	ENSG00000280276.1	ENSG00000250645.1	ENSG00000249484.7	ENSG00000241370.4	ENSG00000167685.13	ENSG00000277075.1
450	ENSG00000204172.10	ENSG00000236049.1	ENSG00000252186.1	ENSG00000276633.1	ENSG00000236104.2	ENSG00000263834.1	ENSG00000259704.1	ENSG00000268949.1	ENSG00000266265.2	ENSG00000257756.4	ENSG00000211668.2	ENSG00000258230.2	ENSG00000280087.1	ENSG00000242375.1	ENSG00000237248.4	ENSG00000274307.1	ENSG00000196196.2	ENSG00000281831.1	ENSG00000212978.6	ENSG00000269397.1	ENSG00000261582.1	ENSG00000276597.1	ENSG00000213186.6	ENSG00000277013.1	ENSG00000273237.1	ENSG00000278376.1	ENSG00000240231.1	ENSG00000249430.1	ENSG00000243725.5	ENSG00000207344.1	ENSG00000277287.1
451	ENSG00000217236.1	ENSG00000227388.2	ENSG00000253284.2	ENSG00000277687.1	ENSG00000103241.6	ENSG00000263884.1	ENSG00000260877.1	ENSG00000269242.1	ENSG00000266262.1	ENSG00000255452.1	ENSG00000211669.2	ENSG00000258086.1	ENSG00000277969.1	ENSG00000242515.4	ENSG00000236872.1	ENSG00000274414.1	ENSG00000196502.10	ENSG00000277210.2	ENSG00000213025.2	ENSG00000276931.1	ENSG00000259706.1	ENSG00000276846.1	ENSG00000276107.1	ENSG00000276995.1	ENSG00000273247.4	ENSG00000278389.1	ENSG00000235054.1	ENSG00000249348.1	ENSG00000243477.4	ENSG00000262445.3	ENSG00000277352.1
452	ENSG00000196132.10	ENSG00000270959.1	ENSG00000261821.2	ENSG00000275016.3	ENSG00000233952.1	ENSG00000211638.2	ENSG00000260872.1	ENSG00000269397.1	ENSG00000254042.1	ENSG00000273679.1	ENSG00000211670.2	ENSG00000197249.11	ENSG00000278058.1	ENSG00000239883.7	ENSG00000236773.1	ENSG00000274512.3	ENSG00000196743.7	ENSG00000277383.1	ENSG00000213062.4	ENSG00000276945.1	ENSG00000259752.2	ENSG00000274286.1	ENSG00000276171.1	ENSG00000213145.8	ENSG00000273328.4	ENSG00000278464.1	ENSG00000235027.1	ENSG00000250697.1	ENSG00000243264.2	ENSG00000262152.5	ENSG00000277459.1
453	ENSG00000177098.7	ENSG00000270728.1	ENSG00000258819.1	ENSG00000275074.1	ENSG00000233927.4	ENSG00000213096.8	ENSG00000255200.1	ENSG00000269489.1	ENSG00000254023.1	ENSG00000255642.1	ENSG00000207419.1	ENSG00000170323.7	ENSG00000275371.1	ENSG00000248923.1	ENSG00000236712.1	ENSG00000274605.1	ENSG00000196937.9	ENSG00000271849.1	ENSG00000213071.9	ENSG00000276968.1	ENSG00000259877.2	ENSG00000275180.1	ENSG00000276182.1	ENSG00000213190.3	ENSG00000273373.1	ENSG00000278530.3	ENSG00000234975.6	ENSG00000250519.5	ENSG00000243064.7	ENSG00000262049.1	ENSG00000274828.1
454	ENSG00000182534.12	ENSG00000270562.1	ENSG00000256916.1	ENSG00000275111.3	ENSG00000233864.6	ENSG00000204406.10	ENSG00000255240.4	ENSG00000270001.1	ENSG00000201457.1	ENSG00000255867.1	ENSG00000207340.1	ENSG00000171658.7	ENSG00000278126.1	ENSG00000248890.1	ENSG00000237870.5	ENSG00000274825.1	ENSG00000187621.13	ENSG00000277449.1	ENSG00000213088.8	ENSG00000277047.3	ENSG00000259881.1	ENSG00000275202.1	ENSG00000276259.1	ENSG00000213347.9	ENSG00000273443.1	ENSG00000276545.1	ENSG00000234965.2	ENSG00000250274.1	ENSG00000243024.5	ENSG00000204060.5	ENSG00000106123.10
455	ENSG00000224861.1	ENSG00000235636.1	ENSG00000256771.2	ENSG00000275302.1	ENSG00000230615.5	ENSG00000204323.5	ENSG00000255282.5	ENSG00000265194.1	ENSG00000253973.2	ENSG00000256061.6	ENSG00000207330.1	ENSG00000171681.11	ENSG00000277728.1	ENSG00000248607.1	ENSG00000237350.1	ENSG00000273143.1	ENSG00000184983.8	ENSG00000274536.3	ENSG00000277959.1	ENSG00000277050.1	ENSG00000259953.1	ENSG00000275361.1	ENSG00000276368.1	ENSG00000214021.14	ENSG00000273473.1	ENSG00000276564.1	ENSG00000234851.4	ENSG00000250155.1	ENSG00000242728.1	ENSG00000204396.9	ENSG00000107263.17
456	ENSG00000270058.1	ENSG00000235741.1	ENSG00000258603.3	ENSG00000275340.1	ENSG00000230626.3	ENSG00000204291.9	ENSG00000255318.1	ENSG00000265359.1	ENSG00000201512.1	ENSG00000256092.2	ENSG00000207313.1	ENSG00000172037.12	ENSG00000276107.1	ENSG00000248597.1	ENSG00000239617.1	ENSG00000273340.1	ENSG00000198130.13	ENSG00000274767.1	ENSG00000279338.1	ENSG00000277072.3	ENSG00000260078.3	ENSG00000274038.1	ENSG00000276529.1	ENSG00000278224.3	ENSG00000273615.1	ENSG00000276672.1	ENSG00000235978.5	ENSG00000250041.2	ENSG00000242689.2	ENSG00000204444.9	ENSG00000107984.8
457	ENSG00000270074.1	ENSG00000235847.2	ENSG00000258525.1	ENSG00000275367.1	ENSG00000103222.17	ENSG00000204282.4	ENSG00000251320.1	ENSG00000271369.1	ENSG00000201604.1	ENSG00000256268.1	ENSG00000207189.1	ENSG00000197785.12	ENSG00000276115.1	ENSG00000248490.1	ENSG00000239569.3	ENSG00000273443.1	ENSG00000182199.9	ENSG00000273137.1	ENSG00000279307.1	ENSG00000277182.1	ENSG00000260182.1	ENSG00000274162.1	ENSG00000213398.6	ENSG00000278156.1	ENSG00000272156.1	ENSG00000276710.3	ENSG00000235847.2	ENSG00000251661.3	ENSG00000247572.6	ENSG00000233297.4	ENSG00000274751.1
458	ENSG00000270179.1	ENSG00000236028.1	ENSG00000258474.1	ENSG00000277748.1	ENSG00000103257.7	ENSG00000203722.6	ENSG00000251143.1	ENSG00000261713.5	ENSG00000204128.5	ENSG00000256340.7	ENSG00000206911.1	ENSG00000271009.2	ENSG00000276231.3	ENSG00000248323.4	ENSG00000239528.1	ENSG00000273447.1	ENSG00000201852.1	ENSG00000273154.2	ENSG00000211668.2	ENSG00000235316.1	ENSG00000261863.1	ENSG00000274173.1	ENSG00000213462.4	ENSG00000201078.1	ENSG00000272183.1	ENSG00000275004.2	ENSG00000235726.4	ENSG00000251602.5	ENSG00000247317.3	ENSG00000233293.1	ENSG00000274528.1
459	ENSG00000270182.1	ENSG00000226380.6	ENSG00000258384.1	ENSG00000277662.1	ENSG00000235335.2	ENSG00000203667.8	ENSG00000252414.1	ENSG00000261141.1	ENSG00000201761.1	ENSG00000256379.1	ENSG00000206921.1	ENSG00000165799.4	ENSG00000276261.1	ENSG00000249898.6	ENSG00000239521.6	ENSG00000273771.1	ENSG00000199667.1	ENSG00000273284.1	ENSG00000207554.1	ENSG00000101940.16	ENSG00000261557.1	ENSG00000258214.1	ENSG00000217258.2	ENSG00000207186.1	ENSG00000272221.1	ENSG00000275027.1	ENSG00000235724.7	ENSG00000251593.1	ENSG00000245651.2	ENSG00000233255.1	ENSG00000274487.1
460	ENSG00000270231.3	ENSG00000226465.1	ENSG00000258122.1	ENSG00000278030.1	ENSG00000103260.7	ENSG00000211445.10	ENSG00000252294.1	ENSG00000261295.1	ENSG00000201998.1	ENSG00000258592.1	ENSG00000206991.1	ENSG00000198142.4	ENSG00000276317.1	ENSG00000249471.6	ENSG00000239405.1	ENSG00000275481.1	ENSG00000201998.1	ENSG00000273350.1	ENSG00000207652.1	ENSG00000275325.3	ENSG00000263941.2	ENSG00000258534.1	ENSG00000217442.3	ENSG00000280025.1	ENSG00000272328.1	ENSG00000275066.3	ENSG00000235605.1	ENSG00000251361.1	ENSG00000244694.6	ENSG00000233220.3	ENSG00000274483.1
461	ENSG00000270325.1	ENSG00000265128.1	ENSG00000258081.3	ENSG00000277149.3	ENSG00000103710.9	ENSG00000211450.8	ENSG00000253282.1	ENSG00000261342.1	ENSG00000253396.1	ENSG00000258175.1	ENSG00000207033.1	ENSG00000236124.1	ENSG00000276335.1	ENSG00000249464.4	ENSG00000239322.1	ENSG00000275302.1	ENSG00000280213.1	ENSG00000273576.1	ENSG00000207770.1	ENSG00000275468.1	ENSG00000262823.1	ENSG00000234155.1	ENSG00000217648.1	ENSG00000279943.1	ENSG00000272341.1	ENSG00000275088.1	ENSG00000236778.6	ENSG00000251350.1	ENSG00000244242.1	ENSG00000233087.6	ENSG00000274425.1
462	ENSG00000270872.2	ENSG00000276564.1	ENSG00000258028.1	ENSG00000278129.1	ENSG00000230658.1	ENSG00000211452.9	ENSG00000253251.2	ENSG00000261455.1	ENSG00000253537.2	ENSG00000258001.1	ENSG00000207168.1	ENSG00000226054.2	ENSG00000276390.1	ENSG00000249459.7	ENSG00000239282.6	ENSG00000275285.1	ENSG00000280195.1	ENSG00000273619.1	ENSG00000207805.2	ENSG00000181577.14	ENSG00000264107.1	ENSG00000257057.1	ENSG00000218014.1	ENSG00000204569.8	ENSG00000272468.1	ENSG00000275131.1	ENSG00000236678.6	ENSG00000242808.6	ENSG00000248996.1	ENSG00000233017.2	ENSG00000274414.1
463	ENSG00000224892.5	ENSG00000239112.1	ENSG00000259146.3	ENSG00000278330.1	ENSG00000235568.5	ENSG00000211460.10	ENSG00000253213.1	ENSG00000261568.1	ENSG00000253540.4	ENSG00000272602.4	ENSG00000204764.11	ENSG00000226029.1	ENSG00000276649.1	ENSG00000249267.5	ENSG00000239246.3	ENSG00000276127.1	ENSG00000199477.1	ENSG00000273824.1	ENSG00000209082.1	ENSG00000181449.3	ENSG00000264204.2	ENSG00000241322.7	ENSG00000276649.1	ENSG00000204681.9	ENSG00000272750.1	ENSG00000275226.1	ENSG00000237975.5	ENSG00000243444.6	ENSG00000248869.4	ENSG00000268403.2	ENSG00000274276.3
464	ENSG00000183876.8	ENSG00000239272.1	ENSG00000259123.1	ENSG00000278341.1	ENSG00000235499.1	ENSG00000211648.2	ENSG00000253180.1	ENSG00000261587.2	ENSG00000253585.1	ENSG00000260653.4	ENSG00000204959.4	ENSG00000226007.2	ENSG00000276672.1	ENSG00000250874.1	ENSG00000238901.1	ENSG00000277214.1	ENSG00000280119.1	ENSG00000272282.1	ENSG00000210144.1	ENSG00000181396.11	ENSG00000264269.1	ENSG00000241343.8	ENSG00000276715.3	ENSG00000205155.6	ENSG00000272990.1	ENSG00000275367.1	ENSG00000237702.2	ENSG00000261438.1	ENSG00000248866.1	ENSG00000268496.1	ENSG00000274080.1
465	ENSG00000182612.9	ENSG00000239440.4	ENSG00000258959.1	ENSG00000278376.1	ENSG00000235423.7	ENSG00000263893.2	ENSG00000253163.1	ENSG00000261620.1	ENSG00000253632.1	ENSG00000260963.1	ENSG00000211653.2	ENSG00000234511.7	ENSG00000274964.1	ENSG00000250667.1	ENSG00000247516.4	ENSG00000277283.1	ENSG00000183077.14	ENSG00000272686.1	ENSG00000211648.2	ENSG00000181192.10	ENSG00000264577.1	ENSG00000241431.1	ENSG00000218502.3	ENSG00000205426.9	ENSG00000269947.1	ENSG00000275713.1	ENSG00000239594.3	ENSG00000239382.9	ENSG00000248746.4	ENSG00000268902.2	ENSG00000273998.1
466	ENSG00000223396.2	ENSG00000239467.4	ENSG00000258938.1	ENSG00000278594.1	ENSG00000230733.2	ENSG00000211677.2	ENSG00000253159.2	ENSG00000261655.1	ENSG00000253649.2	ENSG00000261026.1	ENSG00000211460.10	ENSG00000235602.5	ENSG00000275011.1	ENSG00000250620.1	ENSG00000244482.8	ENSG00000277449.1	ENSG00000199598.1	ENSG00000272779.1	ENSG00000211659.2	ENSG00000181045.13	ENSG00000261934.2	ENSG00000241635.6	ENSG00000280107.1	ENSG00000205744.8	ENSG00000270011.5	ENSG00000275743.1	ENSG00000239569.3	ENSG00000240859.1	ENSG00000248712.6	ENSG00000269918.1	ENSG00000270344.2
467	ENSG00000196655.8	ENSG00000239470.3	ENSG00000260209.1	ENSG00000278615.3	ENSG00000236078.1	ENSG00000211753.3	ENSG00000253047.1	ENSG00000260325.1	ENSG00000253686.1	ENSG00000272931.1	ENSG00000205581.9	ENSG00000235823.1	ENSG00000275180.1	ENSG00000250490.1	ENSG00000244165.1	ENSG00000277450.1	ENSG00000199797.1	ENSG00000271344.1	ENSG00000211972.2	ENSG00000180902.15	ENSG00000262152.5	ENSG00000242034.1	ENSG00000272068.1	ENSG00000279863.1	ENSG00000267355.2	ENSG00000275759.1	ENSG00000239415.1	ENSG00000238217.4	ENSG00000248668.2	ENSG00000264604.1	ENSG00000278385.1
468	ENSG00000223403.3	ENSG00000239542.3	ENSG00000253210.1	ENSG00000277156.1	ENSG00000236088.8	ENSG00000211772.7	ENSG00000252690.3	ENSG00000263508.4	ENSG00000253706.4	ENSG00000272913.1	ENSG00000207554.1	ENSG00000235897.1	ENSG00000275183.1	ENSG00000250295.5	ENSG00000248712.6	ENSG00000277561.3	ENSG00000183010.15	ENSG00000271425.5	ENSG00000211935.3	ENSG00000180758.11	ENSG00000262420.3	ENSG00000242125.3	ENSG00000101000.4	ENSG00000279786.1	ENSG00000265787.1	ENSG00000275835.3	ENSG00000239322.1	ENSG00000238265.1	ENSG00000248593.3	ENSG00000264575.1	ENSG00000281325.1
469	ENSG00000223609.6	ENSG00000260958.2	ENSG00000260121.1	ENSG00000277566.1	ENSG00000236963.4	ENSG00000264538.5	ENSG00000254027.1	ENSG00000260423.1	ENSG00000253716.4	ENSG00000260077.1	ENSG00000207650.1	ENSG00000235961.5	ENSG00000275223.1	ENSG00000250132.5	ENSG00000253106.1	ENSG00000276075.1	ENSG00000200085.1	ENSG00000271576.1	ENSG00000211899.6	ENSG00000180098.8	ENSG00000262879.4	ENSG00000242134.2	ENSG00000277342.1	ENSG00000203326.8	ENSG00000266088.4	ENSG00000276505.1	ENSG00000239280.1	ENSG00000239322.1	ENSG00000253741.1	ENSG00000264538.5	ENSG00000281091.1
470	ENSG00000223722.3	ENSG00000234602.6	ENSG00000260105.5	ENSG00000277161.1	ENSG00000237039.1	ENSG00000264488.1	ENSG00000253991.1	ENSG00000260428.2	ENSG00000253719.3	ENSG00000260236.1	ENSG00000207923.1	ENSG00000236184.1	ENSG00000275234.1	ENSG00000240403.4	ENSG00000253819.1	ENSG00000276148.1	ENSG00000200135.1	ENSG00000271745.1	ENSG00000211898.6	ENSG00000179023.8	ENSG00000261324.2	ENSG00000242407.1	ENSG00000271524.1	ENSG00000203814.6	ENSG00000266117.1	ENSG00000276445.1	ENSG00000239246.3	ENSG00000239332.4	ENSG00000253706.4	ENSG00000178222.11	ENSG00000281100.1
471	ENSG00000223802.6	ENSG00000234500.1	ENSG00000259891.1	ENSG00000277200.1	ENSG00000230838.1	ENSG00000264456.1	ENSG00000253882.5	ENSG00000260577.2	ENSG00000253729.6	ENSG00000272872.1	ENSG00000211454.12	ENSG00000165905.15	ENSG00000275302.1	ENSG00000240875.4	ENSG00000253768.1	ENSG00000275044.1	ENSG00000200237.1	ENSG00000271833.1	ENSG00000214900.7	ENSG00000178904.17	ENSG00000263041.1	ENSG00000242457.1	ENSG00000277394.1	ENSG00000204301.6	ENSG00000266208.1	ENSG00000276334.1	ENSG00000239002.3	ENSG00000239335.4	ENSG00000253570.1	ENSG00000176909.10	ENSG00000281584.1
472	ENSG00000223829.4	ENSG00000234409.6	ENSG00000259841.5	ENSG00000277223.1	ENSG00000230989.5	ENSG00000264284.1	ENSG00000253740.4	ENSG00000260588.1	ENSG00000253802.1	ENSG00000272695.1	ENSG00000211459.2	ENSG00000236204.4	ENSG00000277559.1	ENSG00000240893.1	ENSG00000253746.1	ENSG00000276170.3	ENSG00000200560.1	ENSG00000274372.3	ENSG00000214944.8	ENSG00000231418.1	ENSG00000263142.4	ENSG00000239855.1	ENSG00000277481.1	ENSG00000204362.5	ENSG00000266236.1	ENSG00000277290.1	ENSG00000238832.1	ENSG00000237484.5	ENSG00000259917.1	ENSG00000176783.13	ENSG00000281789.1
473	ENSG00000223855.1	ENSG00000234281.4	ENSG00000259803.5	ENSG00000277282.1	ENSG00000231106.2	ENSG00000264269.1	ENSG00000253666.1	ENSG00000261037.1	ENSG00000253836.1	ENSG00000272631.1	ENSG00000205517.11	ENSG00000236423.4	ENSG00000277534.1	ENSG00000235961.5	ENSG00000253731.2	ENSG00000276182.1	ENSG00000281912.1	ENSG00000274349.3	ENSG00000214960.8	ENSG00000231467.2	ENSG00000263264.1	ENSG00000239893.1	ENSG00000223117.1	ENSG00000279696.1	ENSG00000266256.1	ENSG00000278576.1	ENSG00000238246.1	ENSG00000243716.9	ENSG00000259772.5	ENSG00000200847.1	ENSG00000268201.1
474	ENSG00000224017.1	ENSG00000275897.1	ENSG00000259724.1	ENSG00000277496.1	ENSG00000231113.2	ENSG00000264107.1	ENSG00000254732.1	ENSG00000259604.4	ENSG00000253889.1	ENSG00000258815.1	ENSG00000211648.2	ENSG00000234428.2	ENSG00000277511.1	ENSG00000233941.1	ENSG00000253540.4	ENSG00000276193.1	ENSG00000197965.10	ENSG00000274265.3	ENSG00000214975.4	ENSG00000231483.1	ENSG00000263368.1	ENSG00000240204.2	ENSG00000280987.1	ENSG00000200737.1	ENSG00000266302.4	ENSG00000278635.1	ENSG00000238222.3	ENSG00000237605.1	ENSG00000259683.1	ENSG00000201368.2	ENSG00000268230.4
475	ENSG00000224165.4	ENSG00000275966.1	ENSG00000260837.1	ENSG00000277559.1	ENSG00000231196.3	ENSG00000263968.2	ENSG00000254461.1	ENSG00000259881.1	ENSG00000253958.1	ENSG00000259171.1	ENSG00000205358.3	ENSG00000234262.1	ENSG00000276931.1	ENSG00000233909.1	ENSG00000253537.2	ENSG00000276403.1	ENSG00000197977.3	ENSG00000276698.1	ENSG00000215126.9	ENSG00000231599.1	ENSG00000263513.4	ENSG00000240522.1	ENSG00000281005.1	ENSG00000200788.1	ENSG00000266369.1	ENSG00000276855.1	ENSG00000238197.4	ENSG00000237846.1	ENSG00000259673.4	ENSG00000235770.4	ENSG00000281357.1
476	ENSG00000224260.5	ENSG00000276171.1	ENSG00000260645.1	ENSG00000266402.3	ENSG00000236915.1	ENSG00000263898.1	ENSG00000254363.5	ENSG00000260015.1	ENSG00000253967.1	ENSG00000259205.2	ENSG00000205352.9	ENSG00000234028.3	ENSG00000278133.1	ENSG00000235453.6	ENSG00000253408.4	ENSG00000276791.1	ENSG00000211660.3	ENSG00000277462.1	ENSG00000215252.10	ENSG00000231817.6	ENSG00000261269.1	ENSG00000238192.1	ENSG00000281186.1	ENSG00000200985.1	ENSG00000264647.1	ENSG00000276916.1	ENSG00000241011.1	ENSG00000236494.1	ENSG00000259623.1	ENSG00000204386.9	ENSG00000267470.4
477	ENSG00000261685.2	ENSG00000276180.1	ENSG00000260604.2	ENSG00000264885.1	ENSG00000233985.1	ENSG00000197406.7	ENSG00000254256.1	ENSG00000261101.2	ENSG00000204140.9	ENSG00000259240.1	ENSG00000211584.12	ENSG00000233903.2	ENSG00000278338.3	ENSG00000235437.6	ENSG00000254681.5	ENSG00000276805.1	ENSG00000211456.9	ENSG00000275895.3	ENSG00000215305.8	ENSG00000232044.6	ENSG00000261272.1	ENSG00000238225.1	ENSG00000281189.1	ENSG00000278811.3	ENSG00000264717.4	ENSG00000276953.1	ENSG00000240764.3	ENSG00000236663.1	ENSG00000261520.4	ENSG00000203985.9	ENSG00000267280.4
478	ENSG00000261621.1	ENSG00000276248.1	ENSG00000260518.1	ENSG00000264920.1	ENSG00000236892.1	ENSG00000073350.12	ENSG00000254221.2	ENSG00000262979.1	ENSG00000203867.7	ENSG00000259274.1	ENSG00000211592.5	ENSG00000270872.2	ENSG00000278385.1	ENSG00000235381.1	ENSG00000254563.1	ENSG00000259937.2	ENSG00000276960.1	ENSG00000275944.1	ENSG00000233125.2	ENSG00000188313.11	ENSG00000269155.2	ENSG00000241158.4	ENSG00000281348.1	ENSG00000206991.1	ENSG00000264727.1	ENSG00000277186.1	ENSG00000240535.7	ENSG00000236990.1	ENSG00000261455.1	ENSG00000233358.2	ENSG00000281106.1
479	ENSG00000224848.1	ENSG00000276334.1	ENSG00000260459.2	ENSG00000253187.2	ENSG00000236824.1	ENSG00000261104.1	ENSG00000254154.7	ENSG00000265366.5	ENSG00000204103.3	ENSG00000256540.1	ENSG00000211598.2	ENSG00000166922.7	ENSG00000278399.1	ENSG00000235366.2	ENSG00000254417.1	ENSG00000260118.1	ENSG00000211455.6	ENSG00000276136.1	ENSG00000278156.1	ENSG00000188959.9	ENSG00000268861.4	ENSG00000243517.1	ENSG00000200985.1	ENSG00000278126.1	ENSG00000264943.1	ENSG00000277351.1	ENSG00000240356.5	ENSG00000237013.1	ENSG00000261349.1	ENSG00000203709.8	ENSG00000281183.1
480	ENSG00000224812.2	ENSG00000276418.3	ENSG00000260430.1	ENSG00000250579.1	ENSG00000236814.1	ENSG00000186281.11	ENSG00000254093.7	ENSG00000264374.1	ENSG00000230163.1	ENSG00000254772.8	ENSG00000211644.2	ENSG00000197847.11	ENSG00000278464.1	ENSG00000235290.1	ENSG00000254415.3	ENSG00000260121.1	ENSG00000214544.6	ENSG00000276171.1	ENSG00000278126.1	ENSG00000189058.7	ENSG00000233223.2	ENSG00000243323.4	ENSG00000271425.5	ENSG00000206859.1	ENSG00000264964.1	ENSG00000276234.3	ENSG00000250654.6	ENSG00000240771.5	ENSG00000261253.2	ENSG00000270062.1	ENSG00000281555.1
481	ENSG00000224739.2	ENSG00000276547.1	ENSG00000260398.1	ENSG00000249158.5	ENSG00000236675.1	ENSG00000183640.5	ENSG00000255345.1	ENSG00000265485.4	ENSG00000207151.1	ENSG00000276832.1	ENSG00000213619.8	ENSG00000198363.14	ENSG00000276903.1	ENSG00000235173.5	ENSG00000254389.3	ENSG00000239556.2	ENSG00000214944.8	ENSG00000276563.1	ENSG00000213261.3	ENSG00000261172.1	ENSG00000268713.1	ENSG00000246067.6	ENSG00000281357.1	ENSG00000277999.1	ENSG00000264984.1	ENSG00000277352.1	ENSG00000250508.1	ENSG00000240764.3	ENSG00000261218.4	ENSG00000270076.1	ENSG00000281404.1
482	ENSG00000224614.1	ENSG00000239002.3	ENSG00000257176.2	ENSG00000249288.1	ENSG00000236552.2	ENSG00000183098.9	ENSG00000131386.16	ENSG00000265511.1	ENSG00000207275.1	ENSG00000253200.1	ENSG00000199545.1	ENSG00000226167.1	ENSG00000276925.1	ENSG00000137177.17	ENSG00000254343.2	ENSG00000243742.4	ENSG00000215217.5	ENSG00000276570.1	ENSG00000213339.7	ENSG00000261286.1	ENSG00000278948.1	ENSG00000248367.1	ENSG00000281376.1	ENSG00000277978.1	ENSG00000264991.1	ENSG00000277534.1	ENSG00000260009.1	ENSG00000240476.1	ENSG00000263400.5	ENSG00000270175.1	ENSG00000269896.2
483	ENSG00000176890.14	ENSG00000238842.1	ENSG00000257512.1	ENSG00000249684.4	ENSG00000238120.1	ENSG00000182979.16	ENSG00000230870.2	ENSG00000263740.2	ENSG00000207422.1	ENSG00000273486.1	ENSG00000224928.2	ENSG00000234964.4	ENSG00000277053.3	ENSG00000235085.3	ENSG00000254248.1	ENSG00000243806.1	ENSG00000278594.1	ENSG00000276710.3	ENSG00000213551.4	ENSG00000261051.1	ENSG00000278996.1	ENSG00000248738.5	ENSG00000281398.1	ENSG00000277945.1	ENSG00000265125.4	ENSG00000276007.1	ENSG00000254979.4	ENSG00000240445.3	ENSG00000263345.1	ENSG00000270437.1	ENSG00000269376.1
484	ENSG00000175600.14	ENSG00000238795.1	ENSG00000257696.1	ENSG00000249806.1	ENSG00000237111.1	ENSG00000182816.7	ENSG00000101076.15	ENSG00000264006.5	ENSG00000207425.1	ENSG00000252744.1	ENSG00000221883.2	ENSG00000167508.9	ENSG00000277476.1	ENSG00000235010.1	ENSG00000254245.2	ENSG00000243829.1	ENSG00000215277.7	ENSG00000274070.1	ENSG00000214176.8	ENSG00000260963.1	ENSG00000279059.1	ENSG00000244187.6	ENSG00000281404.1	ENSG00000208772.1	ENSG00000265148.4	ENSG00000276075.1	ENSG00000254893.4	ENSG00000240356.5	ENSG00000263069.4	ENSG00000270588.1	ENSG00000281392.1
485	ENSG00000260517.2	ENSG00000087111.19	ENSG00000257829.1	ENSG00000249837.1	ENSG00000237125.7	ENSG00000182752.9	ENSG00000117114.18	ENSG00000264112.1	ENSG00000207445.1	ENSG00000253106.1	ENSG00000222389.1	ENSG00000263013.1	ENSG00000277072.3	ENSG00000236216.5	ENSG00000254143.1	ENSG00000241418.1	ENSG00000215440.10	ENSG00000275025.1	ENSG00000278000.1	ENSG00000231412.2	ENSG00000279161.1	ENSG00000244398.1	ENSG00000281517.1	ENSG00000211448.10	ENSG00000265158.1	ENSG00000276170.3	ENSG00000254838.5	ENSG00000240280.5	ENSG00000264448.3	ENSG00000251574.5	ENSG00000281189.1
486	ENSG00000260400.1	ENSG00000265148.4	ENSG00000253187.2	ENSG00000249846.5	ENSG00000237238.2	ENSG00000182591.5	ENSG00000122852.13	ENSG00000264148.1	ENSG00000262468.4	ENSG00000253131.1	ENSG00000222395.2	ENSG00000227630.2	ENSG00000277142.1	ENSG00000236202.1	ENSG00000254142.2	ENSG00000241666.2	ENSG00000215908.6	ENSG00000275131.1	ENSG00000277978.1	ENSG00000187260.14	ENSG00000279253.1	ENSG00000244675.2	ENSG00000221598.2	ENSG00000211455.6	ENSG00000265206.3	ENSG00000276223.1	ENSG00000254837.2	ENSG00000240219.1	ENSG00000264350.1	ENSG00000251432.5	ENSG00000270872.2
487	ENSG00000260398.1	ENSG00000265178.1	ENSG00000253159.2	ENSG00000248464.1	ENSG00000237264.4	ENSG00000182534.12	ENSG00000105472.11	ENSG00000264247.1	ENSG00000262454.1	ENSG00000253141.1	ENSG00000222421.1	ENSG00000227440.1	ENSG00000277218.1	ENSG00000235978.5	ENSG00000255364.1	ENSG00000241749.4	ENSG00000278376.1	ENSG00000275149.1	ENSG00000211891.5	ENSG00000187045.15	ENSG00000279332.1	ENSG00000245060.5	ENSG00000221823.9	ENSG00000211460.10	ENSG00000265393.1	ENSG00000263961.5	ENSG00000256355.1	ENSG00000239911.2	ENSG00000264324.1	ENSG00000251301.5	ENSG00000267750.4
488	ENSG00000260329.1	ENSG00000265206.3	ENSG00000253125.1	ENSG00000248560.1	ENSG00000235587.2	ENSG00000223519.6	ENSG00000120675.5	ENSG00000264268.1	ENSG00000262049.1	ENSG00000253176.3	ENSG00000222448.1	ENSG00000227363.1	ENSG00000277268.1	ENSG00000235939.1	ENSG00000255224.1	ENSG00000241810.1	ENSG00000278341.1	ENSG00000275202.1	ENSG00000211663.2	ENSG00000232634.1	ENSG00000279352.1	ENSG00000247092.5	ENSG00000221826.8	ENSG00000211611.2	ENSG00000265415.1	ENSG00000264219.1	ENSG00000256292.1	ENSG00000242147.1	ENSG00000264230.6	ENSG00000251169.2	ENSG00000275910.1
489	ENSG00000225187.1	ENSG00000265393.1	ENSG00000252933.1	ENSG00000248643.5	ENSG00000235605.1	ENSG00000223656.1	ENSG00000127083.7	ENSG00000264424.1	ENSG00000261888.1	ENSG00000253189.1	ENSG00000222455.1	ENSG00000227155.6	ENSG00000277282.1	ENSG00000238279.1	ENSG00000255198.4	ENSG00000242193.8	ENSG00000278214.1	ENSG00000275457.1	ENSG00000211677.2	ENSG00000177614.8	ENSG00000277998.1	ENSG00000243290.1	ENSG00000277351.1	ENSG00000211640.3	ENSG00000263731.1	ENSG00000237301.1	ENSG00000256229.6	ENSG00000242086.7	ENSG00000264229.1	ENSG00000251165.4	ENSG00000275897.1
490	ENSG00000225269.2	ENSG00000269821.1	ENSG00000253716.4	ENSG00000248712.6	ENSG00000235609.7	ENSG00000223802.6	ENSG00000127526.12	ENSG00000262691.1	ENSG00000230202.1	ENSG00000253203.5	ENSG00000222489.1	ENSG00000227117.5	ENSG00000277283.1	ENSG00000235689.1	ENSG00000255182.2	ENSG00000242320.2	ENSG00000278095.1	ENSG00000275464.2	ENSG00000279691.1	ENSG00000177485.6	ENSG00000278000.1	ENSG00000247373.3	ENSG00000277310.1	ENSG00000211649.3	ENSG00000266074.7	ENSG00000248428.1	ENSG00000256039.1	ENSG00000241956.8	ENSG00000264222.1	ENSG00000251144.1	ENSG00000275888.1
491	ENSG00000225285.1	ENSG00000268573.1	ENSG00000253679.1	ENSG00000248713.1	ENSG00000235734.4	ENSG00000223831.1	ENSG00000103502.12	ENSG00000264443.1	ENSG00000230116.1	ENSG00000254910.1	ENSG00000222810.1	ENSG00000234906.7	ENSG00000277394.1	ENSG00000237233.2	ENSG00000255150.1	ENSG00000239672.6	ENSG00000278071.1	ENSG00000275465.3	ENSG00000204282.4	ENSG00000177119.14	ENSG00000278126.1	ENSG00000247982.5	ENSG00000278616.1	ENSG00000211668.2	ENSG00000265778.2	ENSG00000248515.1	ENSG00000255733.4	ENSG00000241852.8	ENSG00000264204.2	ENSG00000251022.5	ENSG00000230216.1
492	ENSG00000225471.4	ENSG00000268403.2	ENSG00000253669.3	ENSG00000245556.2	ENSG00000235790.6	ENSG00000224020.1	ENSG00000102531.15	ENSG00000264456.1	ENSG00000254221.2	ENSG00000253210.1	ENSG00000222872.1	ENSG00000235124.1	ENSG00000265735.2	ENSG00000237232.6	ENSG00000254951.6	ENSG00000240053.8	ENSG00000278058.1	ENSG00000264404.2	ENSG00000205517.11	ENSG00000175538.9	ENSG00000278350.1	ENSG00000242861.1	ENSG00000277147.3	ENSG00000211669.2	ENSG00000267369.1	ENSG00000248592.6	ENSG00000255693.1	ENSG00000241644.2	ENSG00000264176.1	ENSG00000250986.1	ENSG00000275896.3
493	ENSG00000225684.3	ENSG00000265417.1	ENSG00000253642.4	ENSG00000247400.3	ENSG00000235884.3	ENSG00000224039.1	ENSG00000101463.5	ENSG00000264546.1	ENSG00000230096.1	ENSG00000253274.1	ENSG00000223343.1	ENSG00000169418.9	ENSG00000265752.2	ENSG00000237082.1	ENSG00000256229.6	ENSG00000240065.6	ENSG00000213186.6	ENSG00000262172.1	ENSG00000205544.3	ENSG00000271092.4	ENSG00000278396.1	ENSG00000243040.5	ENSG00000276966.1	ENSG00000211685.3	ENSG00000265766.2	ENSG00000248593.3	ENSG00000255587.6	ENSG00000241472.5	ENSG00000264175.1	ENSG00000250981.1	ENSG00000280157.1
494	ENSG00000225697.9	ENSG00000087128.8	ENSG00000253554.4	ENSG00000243056.1	ENSG00000235897.1	ENSG00000224162.1	ENSG00000021826.13	ENSG00000264608.1	ENSG00000230076.1	ENSG00000253327.2	ENSG00000197043.12	ENSG00000235313.1	ENSG00000244310.1	ENSG00000236992.2	ENSG00000255462.1	ENSG00000240225.9	ENSG00000213199.6	ENSG00000239470.3	ENSG00000205683.10	ENSG00000232160.5	ENSG00000278467.1	ENSG00000243055.1	ENSG00000223313.1	ENSG00000279382.1	ENSG00000267593.1	ENSG00000248712.6	ENSG00000255471.1	ENSG00000241404.5	ENSG00000264016.2	ENSG00000174871.9	ENSG00000205426.9
495	ENSG00000225760.1	ENSG00000238741.1	ENSG00000253425.2	ENSG00000250548.5	ENSG00000235939.1	ENSG00000268756.1	ENSG00000116750.12	ENSG00000262075.3	ENSG00000230061.2	ENSG00000253341.1	ENSG00000189403.13	ENSG00000227053.1	ENSG00000253210.1	ENSG00000238120.1	ENSG00000257242.5	ENSG00000240476.1	ENSG00000213366.11	ENSG00000246090.5	ENSG00000205865.4	ENSG00000232237.3	ENSG00000278504.1	ENSG00000243279.3	ENSG00000211448.10	ENSG00000279203.1	ENSG00000267796.6	ENSG00000248774.1	ENSG00000255449.1	ENSG00000241343.8	ENSG00000263990.1	ENSG00000173467.7	ENSG00000229112.1
496	ENSG00000225766.7	ENSG00000225880.5	ENSG00000253374.4	ENSG00000250405.2	ENSG00000235978.5	ENSG00000268895.4	ENSG00000049283.16	ENSG00000262223.5	ENSG00000229953.1	ENSG00000251823.2	ENSG00000189377.7	ENSG00000196517.10	ENSG00000255303.1	ENSG00000238042.4	ENSG00000257135.4	ENSG00000240682.8	ENSG00000213380.12	ENSG00000249267.5	ENSG00000278948.1	ENSG00000232306.1	ENSG00000278677.1	ENSG00000238273.3	ENSG00000207870.1	ENSG00000279013.1	ENSG00000267871.4	ENSG00000248869.4	ENSG00000257398.5	ENSG00000241231.1	ENSG00000263961.5	ENSG00000173281.4	ENSG00000229525.1
497	ENSG00000225857.4	ENSG00000225860.2	ENSG00000254453.1	ENSG00000250130.1	ENSG00000235997.2	ENSG00000269069.1	ENSG00000113721.12	ENSG00000262585.1	ENSG00000229932.3	ENSG00000251899.1	ENSG00000189325.6	ENSG00000189159.14	ENSG00000254109.4	ENSG00000239415.1	ENSG00000256806.3	ENSG00000243566.5	ENSG00000281398.1	ENSG00000249471.6	ENSG00000278864.1	ENSG00000232472.1	ENSG00000277030.1	ENSG00000238837.3	ENSG00000099937.9	ENSG00000206815.1	ENSG00000267892.1	ENSG00000248923.1	ENSG00000256975.1	ENSG00000251230.4	ENSG00000263843.1	ENSG00000172889.14	ENSG00000229404.4
498	ENSG00000225968.6	ENSG00000225556.1	ENSG00000254391.1	ENSG00000252411.1	ENSG00000236017.6	ENSG00000269155.2	ENSG00000060718.17	ENSG00000262601.1	ENSG00000229852.2	ENSG00000251980.1	ENSG00000221724.1	ENSG00000274561.1	ENSG00000254417.1	ENSG00000239388.7	ENSG00000253159.2	ENSG00000243479.3	ENSG00000231638.1	ENSG00000249721.1	ENSG00000204138.11	ENSG00000232611.1	ENSG00000277054.1	ENSG00000238840.1	ENSG00000276855.1	ENSG00000274341.1	ENSG00000268061.4	ENSG00000248927.1	ENSG00000256757.1	ENSG00000252218.1	ENSG00000263823.1	ENSG00000203497.2	ENSG00000229327.1
499	ENSG00000181291.5	ENSG00000225546.4	ENSG00000254235.4	ENSG00000253214.1	ENSG00000236060.2	ENSG00000269404.5	ENSG00000069329.14	ENSG00000271647.1	ENSG00000229847.7	ENSG00000253898.1	ENSG00000221817.8	ENSG00000274602.3	ENSG00000254505.7	ENSG00000239382.9	ENSG00000253194.1	ENSG00000243290.1	ENSG00000278635.1	ENSG00000249855.1	ENSG00000204149.8	ENSG00000232815.1	ENSG00000278921.2	ENSG00000236404.7	ENSG00000211451.10	ENSG00000233221.5	ENSG00000266680.1	ENSG00000244300.2	ENSG00000258732.1	ENSG00000252179.1	ENSG00000263751.1	ENSG00000203620.2	ENSG00000229282.1
500	ENSG00000180398.10	ENSG00000225151.9	ENSG00000255331.1	ENSG00000253305.2	ENSG00000236062.1	ENSG00000269486.2	ENSG00000113722.15	ENSG00000271216.1	ENSG00000229619.3	ENSG00000253658.4	ENSG00000222364.1	ENSG00000274863.1	ENSG00000254585.2	ENSG00000239367.2	ENSG00000253250.2	ENSG00000244405.6	ENSG00000217236.1	ENSG00000249936.3	ENSG00000204316.11	ENSG00000261136.1	ENSG00000279519.1	ENSG00000236824.1	ENSG00000211584.12	ENSG00000233609.3	ENSG00000266933.2	ENSG00000245164.5	ENSG00000258701.1	ENSG00000256073.3	ENSG00000265511.1	ENSG00000203690.10	ENSG00000229180.5
501	ENSG00000180104.14	ENSG00000238186.1	ENSG00000255318.1	ENSG00000251840.1	ENSG00000233968.5	ENSG00000269693.1	ENSG00000069431.9	ENSG00000236304.1	ENSG00000254101.4	ENSG00000253632.1	ENSG00000197442.9	ENSG00000271013.1	ENSG00000254604.1	ENSG00000239332.4	ENSG00000250271.1	ENSG00000248360.6	ENSG00000276934.1	ENSG00000248161.4	ENSG00000211679.2	ENSG00000232850.3	ENSG00000279510.1	ENSG00000236936.1	ENSG00000211599.2	ENSG00000258077.2	ENSG00000266964.4	ENSG00000246228.5	ENSG00000258581.2	ENSG00000257156.1	ENSG00000265452.1	ENSG00000258831.1	ENSG00000229145.1
502	ENSG00000179604.9	ENSG00000153993.12	ENSG00000255224.1	ENSG00000251871.1	ENSG00000234224.2	ENSG00000222057.1	ENSG00000121486.10	ENSG00000279229.1	ENSG00000254165.1	ENSG00000253616.4	ENSG00000222339.1	ENSG00000168385.16	ENSG00000254612.2	ENSG00000239163.1	ENSG00000248690.5	ENSG00000248445.4	ENSG00000276855.1	ENSG00000248278.1	ENSG00000204392.9	ENSG00000273015.2	ENSG00000280231.1	ENSG00000237194.1	ENSG00000211638.2	ENSG00000258384.1	ENSG00000266968.2	ENSG00000247095.2	ENSG00000258521.1	ENSG00000257207.5	ENSG00000259865.1	ENSG00000215252.10	ENSG00000229057.1
503	ENSG00000179409.9	ENSG00000238284.1	ENSG00000255152.7	ENSG00000252361.1	ENSG00000234030.1	ENSG00000222112.1	ENSG00000117122.12	ENSG00000279811.1	ENSG00000207097.1	ENSG00000255145.2	ENSG00000224003.1	ENSG00000262691.1	ENSG00000254681.5	ENSG00000238840.1	ENSG00000248441.5	ENSG00000248508.5	ENSG00000174684.6	ENSG00000248485.1	ENSG00000204406.10	ENSG00000273247.4	ENSG00000281005.1	ENSG00000235677.1	ENSG00000211642.2	ENSG00000258461.4	ENSG00000267040.5	ENSG00000242616.3	ENSG00000258256.1	ENSG00000257277.1	ENSG00000260025.1	ENSG00000227400.2	ENSG00000205364.3
504	ENSG00000224546.2	ENSG00000276557.1	ENSG00000255150.1	ENSG00000252409.1	ENSG00000232442.1	ENSG00000222179.1	ENSG00000117868.14	ENSG00000279935.1	ENSG00000207087.1	ENSG00000255198.4	ENSG00000223725.5	ENSG00000198722.11	ENSG00000253417.4	ENSG00000250131.1	ENSG00000248432.1	ENSG00000248923.1	ENSG00000173432.9	ENSG00000248590.2	ENSG00000204438.9	ENSG00000273252.1	ENSG00000281344.1	ENSG00000236017.6	ENSG00000280924.1	ENSG00000258590.4	ENSG00000267060.4	ENSG00000243696.4	ENSG00000259429.4	ENSG00000257599.1	ENSG00000253438.2	ENSG00000108342.11	ENSG00000229012.1
505	ENSG00000224586.5	ENSG00000276633.1	ENSG00000255142.1	ENSG00000252452.1	ENSG00000232855.5	ENSG00000222262.1	ENSG00000117983.16	ENSG00000279973.1	ENSG00000207044.1	ENSG00000255366.1	ENSG00000223764.2	ENSG00000101856.9	ENSG00000253716.4	ENSG00000251440.2	ENSG00000248275.1	ENSG00000249001.4	ENSG00000216588.7	ENSG00000248593.3	ENSG00000280054.1	ENSG00000273424.1	ENSG00000281420.1	ENSG00000236204.4	ENSG00000271851.1	ENSG00000258592.1	ENSG00000267108.1	ENSG00000243708.7	ENSG00000259363.4	ENSG00000255605.1	ENSG00000258824.2	ENSG00000230011.2	ENSG00000228956.7
506	ENSG00000261583.1	ENSG00000226471.5	ENSG00000255129.4	ENSG00000251664.3	ENSG00000232810.3	ENSG00000183734.4	ENSG00000100911.12	ENSG00000278928.1	ENSG00000207041.1	ENSG00000273669.1	ENSG00000223907.1	ENSG00000198910.11	ENSG00000253837.1	ENSG00000262580.4	ENSG00000249936.3	ENSG00000244281.1	ENSG00000216775.2	ENSG00000248596.5	ENSG00000279894.1	ENSG00000273599.1	ENSG00000281538.1	ENSG00000236439.4	ENSG00000271736.1	ENSG00000258602.1	ENSG00000267123.4	ENSG00000248514.1	ENSG00000259280.1	ENSG00000255750.4	ENSG00000254607.2	ENSG00000230061.2	ENSG00000228709.1
507	ENSG00000261504.1	ENSG00000276649.1	ENSG00000255031.4	ENSG00000250938.4	ENSG00000232746.1	ENSG00000183735.8	ENSG00000095139.12	ENSG00000279103.1	ENSG00000109919.8	ENSG00000254162.1	ENSG00000188994.11	ENSG00000198951.10	ENSG00000253882.5	ENSG00000257671.1	ENSG00000249816.5	ENSG00000244482.8	ENSG00000216866.5	ENSG00000248635.1	ENSG00000279891.1	ENSG00000273796.1	ENSG00000281796.1	ENSG00000236675.1	ENSG00000277007.1	ENSG00000258768.2	ENSG00000267193.4	ENSG00000248323.4	ENSG00000259098.1	ENSG00000256262.1	ENSG00000254535.3	ENSG00000226314.6	ENSG00000228672.3
508	ENSG00000261327.4	ENSG00000215193.11	ENSG00000254772.8	ENSG00000251085.1	ENSG00000232530.1	ENSG00000183742.11	ENSG00000086061.14	ENSG00000279127.1	ENSG00000109436.7	ENSG00000254245.2	ENSG00000188761.10	ENSG00000198963.9	ENSG00000253930.1	ENSG00000259040.4	ENSG00000249715.8	ENSG00000243238.1	ENSG00000217442.3	ENSG00000248740.4	ENSG00000279799.1	ENSG00000273819.1	ENSG00000280208.1	ENSG00000234797.5	ENSG00000277013.1	ENSG00000268879.1	ENSG00000265542.4	ENSG00000243749.1	ENSG00000259065.1	ENSG00000251835.1	ENSG00000254469.6	ENSG00000226491.1	ENSG00000228638.1
509	ENSG00000221821.3	ENSG00000237356.4	ENSG00000255774.1	ENSG00000251294.1	ENSG00000232527.6	ENSG00000224831.3	ENSG00000101230.5	ENSG00000279141.2	ENSG00000243155.1	ENSG00000254248.1	ENSG00000223969.4	ENSG00000172331.10	ENSG00000252965.1	ENSG00000259104.2	ENSG00000249592.4	ENSG00000245910.7	ENSG00000281358.1	ENSG00000244165.1	ENSG00000279727.1	ENSG00000273821.1	ENSG00000280217.1	ENSG00000235033.6	ENSG00000223305.1	ENSG00000257027.1	ENSG00000265579.1	ENSG00000248290.1	ENSG00000258867.4	ENSG00000254781.1	ENSG00000254363.5	ENSG00000254063.2	ENSG00000205362.9
510	ENSG00000221852.4	ENSG00000237522.1	ENSG00000255624.2	ENSG00000251320.1	ENSG00000232491.1	ENSG00000270482.1	ENSG00000113083.11	ENSG00000279227.1	ENSG00000104064.15	ENSG00000254505.7	ENSG00000224041.3	ENSG00000197081.11	ENSG00000253133.1	ENSG00000259146.3	ENSG00000249437.6	ENSG00000246228.5	ENSG00000217555.11	ENSG00000244486.6	ENSG00000205420.9	ENSG00000273888.1	ENSG00000280399.1	ENSG00000235246.1	ENSG00000223254.1	ENSG00000257337.5	ENSG00000265683.1	ENSG00000252509.1	ENSG00000258844.1	ENSG00000254815.4	ENSG00000254223.1	ENSG00000254109.4	ENSG00000205089.6
511	ENSG00000221866.8	ENSG00000237592.2	ENSG00000255622.3	ENSG00000251391.4	ENSG00000232386.8	ENSG00000270547.4	ENSG00000085788.12	ENSG00000279406.1	ENSG00000104142.9	ENSG00000254506.1	ENSG00000222038.3	ENSG00000196776.13	ENSG00000253159.2	ENSG00000258102.2	ENSG00000249087.5	ENSG00000247572.6	ENSG00000217648.1	ENSG00000244560.5	ENSG00000205268.9	ENSG00000260853.1	ENSG00000279495.1	ENSG00000235385.1	ENSG00000223198.1	ENSG00000257512.1	ENSG00000265688.1	ENSG00000252591.1	ENSG00000260182.1	ENSG00000254828.1	ENSG00000254206.4	ENSG00000254162.1	ENSG00000230061.2
512	ENSG00000221883.2	ENSG00000237643.1	ENSG00000255552.6	ENSG00000251580.1	ENSG00000232956.7	ENSG00000270712.1	ENSG00000075388.3	ENSG00000279777.1	ENSG00000104783.10	ENSG00000254560.4	ENSG00000224080.1	ENSG00000104972.13	ENSG00000253163.1	ENSG00000258115.1	ENSG00000250378.1	ENSG00000247746.4	ENSG00000217791.4	ENSG00000244921.2	ENSG00000204682.5	ENSG00000260751.2	ENSG00000280527.1	ENSG00000233864.6	ENSG00000281538.1	ENSG00000257829.1	ENSG00000265692.1	ENSG00000250954.4	ENSG00000260088.1	ENSG00000254906.1	ENSG00000254198.1	ENSG00000091583.9	ENSG00000205517.11
513	ENSG00000221890.2	ENSG00000237651.5	ENSG00000134954.13	ENSG00000243063.1	ENSG00000232352.1	ENSG00000270938.1	ENSG00000110075.13	ENSG00000278126.1	ENSG00000230333.5	ENSG00000253490.4	ENSG00000224083.1	ENSG00000104897.8	ENSG00000255224.1	ENSG00000257319.1	ENSG00000250321.1	ENSG00000247774.5	ENSG00000218227.3	ENSG00000249138.1	ENSG00000204501.5	ENSG00000260653.4	ENSG00000280614.1	ENSG00000233901.4	ENSG00000278635.1	ENSG00000255468.5	ENSG00000265743.1	ENSG00000250971.1	ENSG00000254974.1	ENSG00000254910.1	ENSG00000255375.1	ENSG00000091073.18	ENSG00000206341.7
514	ENSG00000221916.3	ENSG00000237753.1	ENSG00000231119.2	ENSG00000243225.2	ENSG00000232316.1	ENSG00000224318.4	ENSG00000106537.7	ENSG00000278185.1	ENSG00000263709.1	ENSG00000253520.1	ENSG00000188343.11	ENSG00000274038.1	ENSG00000255145.2	ENSG00000257718.1	ENSG00000250295.5	ENSG00000247844.1	ENSG00000219201.4	ENSG00000250564.1	ENSG00000279278.1	ENSG00000230037.1	ENSG00000280693.1	ENSG00000236816.2	ENSG00000278615.3	ENSG00000255559.1	ENSG00000265749.4	ENSG00000250988.6	ENSG00000254228.1	ENSG00000254932.2	ENSG00000255153.1	ENSG00000254427.1	ENSG00000281469.1
515	ENSG00000221946.6	ENSG00000237943.5	ENSG00000095596.10	ENSG00000243477.4	ENSG00000232229.4	ENSG00000224687.1	ENSG00000075461.5	ENSG00000278238.1	ENSG00000263639.4	ENSG00000253540.4	ENSG00000188242.4	ENSG00000262454.1	ENSG00000255120.4	ENSG00000251141.4	ENSG00000250041.2	ENSG00000238197.4	ENSG00000220773.1	ENSG00000250421.4	ENSG00000279253.1	ENSG00000182670.12	ENSG00000280721.1	ENSG00000236496.2	ENSG00000221914.7	ENSG00000255823.2	ENSG00000274460.1	ENSG00000251127.2	ENSG00000250392.2	ENSG00000257108.1	ENSG00000254996.4	ENSG00000254449.1	ENSG00000281406.1
516	ENSG00000221949.5	ENSG00000237991.3	ENSG00000121716.17	ENSG00000237927.1	ENSG00000232224.4	ENSG00000180730.4	ENSG00000079308.15	ENSG00000278389.1	ENSG00000263470.1	ENSG00000253549.4	ENSG00000197635.8	ENSG00000274183.1	ENSG00000257894.2	ENSG00000257732.1	ENSG00000253302.1	ENSG00000239559.2	ENSG00000281344.1	ENSG00000250982.2	ENSG00000206685.1	ENSG00000230676.1	ENSG00000280828.1	ENSG00000239040.1	ENSG00000221923.7	ENSG00000255857.4	ENSG00000274373.1	ENSG00000251161.3	ENSG00000254733.1	ENSG00000256810.1	ENSG00000254979.4	ENSG00000257859.1	ENSG00000281398.1
517	ENSG00000221955.9	ENSG00000259459.4	ENSG00000106615.8	ENSG00000239472.3	ENSG00000232187.1	ENSG00000179776.16	ENSG00000082781.10	ENSG00000278484.1	ENSG00000263426.2	ENSG00000253570.1	ENSG00000224243.1	ENSG00000274215.1	ENSG00000257354.2	ENSG00000257842.4	ENSG00000251537.4	ENSG00000260135.5	ENSG00000213398.6	ENSG00000253302.1	ENSG00000206835.1	ENSG00000230712.2	ENSG00000279427.1	ENSG00000239559.2	ENSG00000221926.10	ENSG00000256028.2	ENSG00000274286.1	ENSG00000251511.1	ENSG00000250133.2	ENSG00000258636.1	ENSG00000254966.1	ENSG00000241990.4	ENSG00000281344.1
518	ENSG00000221957.7	ENSG00000259407.1	ENSG00000063176.14	ENSG00000239513.4	ENSG00000232185.1	ENSG00000179163.11	ENSG00000106483.10	ENSG00000278505.3	ENSG00000263069.4	ENSG00000260293.2	ENSG00000221838.8	ENSG00000274528.1	ENSG00000257446.3	ENSG00000255823.2	ENSG00000251521.2	ENSG00000237423.1	ENSG00000213523.8	ENSG00000253326.2	ENSG00000206954.1	ENSG00000230978.1	ENSG00000279443.1	ENSG00000239213.4	ENSG00000221944.4	ENSG00000256069.6	ENSG00000280123.1	ENSG00000251538.4	ENSG00000251655.5	ENSG00000258489.3	ENSG00000254851.1	ENSG00000241935.7	ENSG00000229541.2
519	ENSG00000221986.5	ENSG00000259158.2	ENSG00000119927.12	ENSG00000237676.1	ENSG00000232931.4	ENSG00000224747.1	ENSG00000105501.10	ENSG00000278570.3	ENSG00000263002.6	ENSG00000261829.1	ENSG00000221887.5	ENSG00000274536.3	ENSG00000257511.1	ENSG00000254761.1	ENSG00000251432.5	ENSG00000234883.3	ENSG00000213753.9	ENSG00000253330.1	ENSG00000206989.1	ENSG00000230979.3	ENSG00000277072.3	ENSG00000239246.3	ENSG00000221955.9	ENSG00000258099.1	ENSG00000280149.1	ENSG00000250073.2	ENSG00000251654.2	ENSG00000258320.1	ENSG00000255864.4	ENSG00000241889.1	ENSG00000043143.19
520	ENSG00000221990.4	ENSG00000259040.4	ENSG00000126001.14	ENSG00000237751.2	ENSG00000231241.1	ENSG00000224784.2	ENSG00000105492.14	ENSG00000278619.3	ENSG00000263001.4	ENSG00000261737.1	ENSG00000215908.6	ENSG00000101160.12	ENSG00000257556.1	ENSG00000254810.1	ENSG00000251331.5	ENSG00000235029.1	ENSG00000176641.9	ENSG00000251935.1	ENSG00000207047.2	ENSG00000231105.1	ENSG00000277096.1	ENSG00000239382.9	ENSG00000278611.1	ENSG00000259465.2	ENSG00000280211.1	ENSG00000250337.4	ENSG00000251613.3	ENSG00000259182.4	ENSG00000255750.4	ENSG00000241547.1	ENSG00000231106.2
521	ENSG00000221994.9	ENSG00000227755.1	ENSG00000120149.8	ENSG00000237862.1	ENSG00000230439.2	ENSG00000224939.1	ENSG00000103546.17	ENSG00000279807.1	ENSG00000262814.5	ENSG00000266954.1	ENSG00000221988.11	ENSG00000196735.10	ENSG00000257596.1	ENSG00000254995.4	ENSG00000251286.2	ENSG00000235142.6	ENSG00000279017.1	ENSG00000252211.1	ENSG00000207175.1	ENSG00000231187.2	ENSG00000277282.1	ENSG00000239389.6	ENSG00000221957.7	ENSG00000256268.1	ENSG00000280213.1	ENSG00000250723.4	ENSG00000251598.1	ENSG00000258929.5	ENSG00000255471.1	ENSG00000230356.1	ENSG00000231074.7
522	ENSG00000221995.5	ENSG00000228067.1	ENSG00000121005.7	ENSG00000237879.1	ENSG00000231870.4	ENSG00000260259.1	ENSG00000083782.6	ENSG00000279676.1	ENSG00000262655.3	ENSG00000267934.1	ENSG00000200488.1	ENSG00000262209.2	ENSG00000257698.1	ENSG00000259642.2	ENSG00000251230.4	ENSG00000235173.5	ENSG00000278948.1	ENSG00000252334.1	ENSG00000207294.1	ENSG00000261556.7	ENSG00000271147.6	ENSG00000239415.1	ENSG00000221968.7	ENSG00000259450.1	ENSG00000280229.1	ENSG00000249264.1	ENSG00000251580.1	ENSG00000258854.1	ENSG00000257815.4	ENSG00000230314.5	ENSG00000231010.1
523	ENSG00000222001.2	ENSG00000226723.2	ENSG00000130703.14	ENSG00000237945.6	ENSG00000230438.6	ENSG00000225028.1	ENSG00000106624.7	ENSG00000277332.1	ENSG00000262477.1	ENSG00000266602.1	ENSG00000200389.1	ENSG00000262312.2	ENSG00000257859.1	ENSG00000260852.1	ENSG00000251209.6	ENSG00000235194.7	ENSG00000278919.1	ENSG00000250934.1	ENSG00000207297.1	ENSG00000230325.1	ENSG00000273777.3	ENSG00000239552.2	ENSG00000221978.10	ENSG00000260942.1	ENSG00000280234.1	ENSG00000249464.4	ENSG00000251474.5	ENSG00000258847.1	ENSG00000257556.1	ENSG00000230126.1	ENSG00000230987.2
524	ENSG00000222014.5	ENSG00000226673.1	ENSG00000121152.8	ENSG00000141562.16	ENSG00000232040.2	ENSG00000260949.1	ENSG00000124920.12	ENSG00000281491.1	ENSG00000206762.1	ENSG00000266651.1	ENSG00000200378.1	ENSG00000226091.6	ENSG00000257907.2	ENSG00000260751.2	ENSG00000251136.7	ENSG00000235385.1	ENSG00000278899.1	ENSG00000251129.1	ENSG00000207359.1	ENSG00000230196.1	ENSG00000272142.1	ENSG00000237499.5	ENSG00000272871.1	ENSG00000260996.1	ENSG00000280327.1	ENSG00000249628.2	ENSG00000251323.2	ENSG00000260005.5	ENSG00000257221.1	ENSG00000257842.4	ENSG00000230872.1
525	ENSG00000222019.6	ENSG00000226608.3	ENSG00000088305.17	ENSG00000237989.1	ENSG00000231991.4	ENSG00000260913.1	ENSG00000126351.11	ENSG00000280913.1	ENSG00000206838.1	ENSG00000266729.4	ENSG00000200257.1	ENSG00000226632.1	ENSG00000255080.1	ENSG00000260727.1	ENSG00000252183.1	ENSG00000235387.1	ENSG00000278784.1	ENSG00000250328.4	ENSG00000207378.1	ENSG00000230002.2	ENSG00000272189.1	ENSG00000238098.7	ENSG00000272779.1	ENSG00000269741.4	ENSG00000280417.1	ENSG00000243725.5	ENSG00000251211.1	ENSG00000259969.1	ENSG00000256948.1	ENSG00000257198.5	ENSG00000230836.1
526	ENSG00000222020.2	ENSG00000226539.1	ENSG00000105464.3	ENSG00000236850.4	ENSG00000230479.1	ENSG00000260896.4	ENSG00000126016.12	ENSG00000280921.1	ENSG00000206878.1	ENSG00000266865.5	ENSG00000200090.1	ENSG00000276107.1	ENSG00000255517.5	ENSG00000260528.3	ENSG00000252026.1	ENSG00000235410.1	ENSG00000281530.1	ENSG00000251301.5	ENSG00000207392.1	ENSG00000183607.8	ENSG00000272274.1	ENSG00000237575.4	ENSG00000272763.1	ENSG00000269706.1	ENSG00000280429.1	ENSG00000243795.1	ENSG00000251141.4	ENSG00000259673.4	ENSG00000256694.1	ENSG00000256955.2	ENSG00000230778.1
527	ENSG00000222022.1	ENSG00000172264.15	ENSG00000011677.11	ENSG00000236871.5	ENSG00000231985.1	ENSG00000260804.3	ENSG00000125255.6	ENSG00000281005.1	ENSG00000207024.1	ENSG00000271926.1	ENSG00000199751.1	ENSG00000233190.1	ENSG00000256124.4	ENSG00000260517.2	ENSG00000251931.1	ENSG00000235513.1	ENSG00000177733.6	ENSG00000251409.1	ENSG00000207420.1	ENSG00000272316.1	ENSG00000272341.1	ENSG00000237614.1	ENSG00000109390.10	ENSG00000269473.1	ENSG00000280670.1	ENSG00000264278.1	ENSG00000252456.1	ENSG00000259584.1	ENSG00000258744.1	ENSG00000108828.14	ENSG00000230777.1
528	ENSG00000267480.1	ENSG00000170899.9	ENSG00000011485.13	ENSG00000236915.1	ENSG00000231920.1	ENSG00000260802.1	ENSG00000109920.11	ENSG00000281026.1	ENSG00000254211.4	ENSG00000271895.2	ENSG00000199677.1	ENSG00000159069.12	ENSG00000254810.1	ENSG00000260266.1	ENSG00000253305.2	ENSG00000234175.1	ENSG00000176406.19	ENSG00000251414.1	ENSG00000279199.1	ENSG00000272734.1	ENSG00000272463.1	ENSG00000237737.4	ENSG00000109805.8	ENSG00000269374.1	ENSG00000279425.1	ENSG00000238279.1	ENSG00000252377.1	ENSG00000259523.1	ENSG00000258738.1	ENSG00000229967.1	ENSG00000230661.1
529	ENSG00000267748.4	ENSG00000161618.8	ENSG00000008294.19	ENSG00000235601.1	ENSG00000231767.3	ENSG00000260552.1	ENSG00000221914.7	ENSG00000281106.1	ENSG00000254348.1	ENSG00000267049.1	ENSG00000199667.1	ENSG00000237398.1	ENSG00000254988.1	ENSG00000261786.1	ENSG00000253304.1	ENSG00000234304.2	ENSG00000279259.1	ENSG00000251424.1	ENSG00000279184.1	ENSG00000272842.1	ENSG00000272744.1	ENSG00000237765.5	ENSG00000211689.5	ENSG00000259884.1	ENSG00000279487.1	ENSG00000238290.1	ENSG00000252357.1	ENSG00000261040.5	ENSG00000258572.1	ENSG00000242474.1	ENSG00000281501.1
530	ENSG00000267801.1	ENSG00000170185.8	ENSG00000007171.15	ENSG00000235897.1	ENSG00000231389.6	ENSG00000260458.3	ENSG00000261360.1	ENSG00000281333.1	ENSG00000204052.4	ENSG00000271420.1	ENSG00000214711.8	ENSG00000237596.5	ENSG00000254996.4	ENSG00000261666.1	ENSG00000133020.4	ENSG00000234327.6	ENSG00000175938.6	ENSG00000250120.5	ENSG00000204498.9	ENSG00000272933.1	ENSG00000271525.1	ENSG00000238005.2	ENSG00000214694.9	ENSG00000259917.1	ENSG00000279539.1	ENSG00000238419.1	ENSG00000252145.1	ENSG00000260898.4	ENSG00000258512.1	ENSG00000245648.1	ENSG00000229604.2
531	ENSG00000267855.4	ENSG00000276672.1	ENSG00000005108.14	ENSG00000239462.1	ENSG00000231764.7	ENSG00000260448.4	ENSG00000261298.1	ENSG00000281358.1	ENSG00000202198.1	ENSG00000267136.1	ENSG00000214870.7	ENSG00000237604.1	ENSG00000255026.1	ENSG00000261582.1	ENSG00000231196.3	ENSG00000234338.1	ENSG00000207554.1	ENSG00000250303.3	ENSG00000233184.5	ENSG00000229967.1	ENSG00000273615.1	ENSG00000238018.2	ENSG00000214429.3	ENSG00000260048.2	ENSG00000279561.1	ENSG00000238795.1	ENSG00000252096.1	ENSG00000260657.2	ENSG00000258302.2	ENSG00000258741.3	ENSG00000229689.3
532	ENSG00000267940.1	ENSG00000276698.1	ENSG00000124532.13	ENSG00000239388.7	ENSG00000231760.4	ENSG00000260423.1	ENSG00000221184.1	ENSG00000281383.1	ENSG00000264350.1	ENSG00000265717.1	ENSG00000214960.8	ENSG00000237661.1	ENSG00000255031.4	ENSG00000261512.2	ENSG00000110446.8	ENSG00000234362.4	ENSG00000209082.1	ENSG00000250327.1	ENSG00000235241.1	ENSG00000229951.4	ENSG00000271858.4	ENSG00000248318.1	ENSG00000278599.3	ENSG00000260160.1	ENSG00000279622.1	ENSG00000143322.18	ENSG00000251988.1	ENSG00000254996.4	ENSG00000258116.1	ENSG00000229921.5	ENSG00000229875.1
533	ENSG00000221829.8	ENSG00000276728.1	ENSG00000125898.11	ENSG00000243491.1	ENSG00000231584.7	ENSG00000260400.1	ENSG00000221926.10	ENSG00000281501.1	ENSG00000264283.1	ENSG00000265734.1	ENSG00000215068.6	ENSG00000238000.1	ENSG00000253196.1	ENSG00000261488.1	ENSG00000056972.17	ENSG00000234476.1	ENSG00000210049.1	ENSG00000245017.2	ENSG00000275476.1	ENSG00000229932.3	ENSG00000270127.2	ENSG00000248265.1	ENSG00000278594.1	ENSG00000269352.1	ENSG00000279742.1	ENSG00000239462.1	ENSG00000251900.1	ENSG00000255026.1	ENSG00000259070.4	ENSG00000070669.15	ENSG00000230196.1
534	ENSG00000221818.7	ENSG00000276744.1	ENSG00000112079.8	ENSG00000242086.7	ENSG00000231528.2	ENSG00000186517.12	ENSG00000221491.2	ENSG00000279654.1	ENSG00000264265.1	ENSG00000265943.1	ENSG00000215267.7	ENSG00000238178.5	ENSG00000253217.1	ENSG00000261327.4	ENSG00000094755.15	ENSG00000235978.5	ENSG00000210144.1	ENSG00000246985.6	ENSG00000258654.1	ENSG00000229660.1	ENSG00000270164.1	ENSG00000249715.8	ENSG00000222939.1	ENSG00000258976.1	ENSG00000279789.1	ENSG00000239523.4	ENSG00000253245.2	ENSG00000255135.3	ENSG00000258875.4	ENSG00000227359.1	ENSG00000277749.1
535	ENSG00000261189.1	ENSG00000276842.1	ENSG00000106462.9	ENSG00000243701.4	ENSG00000231443.2	ENSG00000185236.10	ENSG00000221545.1	ENSG00000281517.1	ENSG00000264230.6	ENSG00000265980.1	ENSG00000215305.8	ENSG00000087074.7	ENSG00000259366.1	ENSG00000261269.1	ENSG00000099250.16	ENSG00000235919.4	ENSG00000210196.2	ENSG00000253284.2	ENSG00000271044.1	ENSG00000229539.1	ENSG00000270210.1	ENSG00000254461.1	ENSG00000270164.1	ENSG00000259005.1	ENSG00000279926.1	ENSG00000239569.3	ENSG00000253200.1	ENSG00000253540.4	ENSG00000135164.17	ENSG00000227269.1	ENSG00000230037.1
536	ENSG00000221817.8	ENSG00000276846.1	ENSG00000112394.15	ENSG00000243902.5	ENSG00000231407.4	ENSG00000261114.1	ENSG00000221923.7	ENSG00000281538.1	ENSG00000264222.1	ENSG00000265995.1	ENSG00000215548.2	ENSG00000233056.2	ENSG00000253227.1	ENSG00000261172.1	ENSG00000099800.6	ENSG00000235912.1	ENSG00000210678.1	ENSG00000247381.2	ENSG00000258053.1	ENSG00000229637.3	ENSG00000270412.1	ENSG00000255310.2	ENSG00000270179.1	ENSG00000259088.1	ENSG00000280020.1	ENSG00000237423.1	ENSG00000253161.4	ENSG00000251828.1	ENSG00000231028.7	ENSG00000227117.5	ENSG00000229897.2
537	ENSG00000261105.4	ENSG00000233999.3	ENSG00000064763.9	ENSG00000241231.1	ENSG00000232112.3	ENSG00000184730.9	ENSG00000221676.1	ENSG00000281549.1	ENSG00000264204.2	ENSG00000266053.2	ENSG00000220378.3	ENSG00000161921.13	ENSG00000249116.1	ENSG00000263612.1	ENSG00000099901.15	ENSG00000237978.4	ENSG00000279184.1	ENSG00000242498.6	ENSG00000258084.4	ENSG00000182752.9	ENSG00000270532.1	ENSG00000254129.1	ENSG00000221916.3	ENSG00000259306.2	ENSG00000277855.1	ENSG00000237463.4	ENSG00000253081.1	ENSG00000251794.1	ENSG00000116729.12	ENSG00000105223.17	ENSG00000206573.7
538	ENSG00000186642.14	ENSG00000233954.6	ENSG00000128284.18	ENSG00000241472.5	ENSG00000101144.11	ENSG00000188707.5	ENSG00000221867.7	ENSG00000281566.1	ENSG00000264148.1	ENSG00000267898.1	ENSG00000220008.3	ENSG00000233038.4	ENSG00000249119.1	ENSG00000263443.1	ENSG00000007933.11	ENSG00000237484.5	ENSG00000279382.1	ENSG00000239672.6	ENSG00000258365.1	ENSG00000183735.8	ENSG00000270574.1	ENSG00000254198.1	ENSG00000276980.1	ENSG00000259315.1	ENSG00000278022.1	ENSG00000237499.5	ENSG00000252989.1	ENSG00000253341.1	ENSG00000116852.13	ENSG00000226203.1	ENSG00000281517.1
539	ENSG00000185924.6	ENSG00000170365.8	ENSG00000092758.14	ENSG00000241945.6	ENSG00000101187.14	ENSG00000188559.12	ENSG00000221890.2	ENSG00000281732.1	ENSG00000264127.1	ENSG00000267549.4	ENSG00000219665.7	ENSG00000233006.5	ENSG00000249244.1	ENSG00000255120.4	ENSG00000099985.3	ENSG00000237512.5	ENSG00000213930.10	ENSG00000240344.7	ENSG00000258461.4	ENSG00000260519.1	ENSG00000273760.1	ENSG00000254221.2	ENSG00000215217.5	ENSG00000259354.4	ENSG00000278030.1	ENSG00000237751.2	ENSG00000252905.1	ENSG00000253317.1	ENSG00000086300.14	ENSG00000226268.3	ENSG00000229848.1
540	ENSG00000185585.18	ENSG00000162896.5	ENSG00000090372.13	ENSG00000241962.8	ENSG00000234614.1	ENSG00000188158.13	ENSG00000224086.5	ENSG00000280222.1	ENSG00000264007.1	ENSG00000267470.4	ENSG00000222012.1	ENSG00000273456.1	ENSG00000249700.7	ENSG00000255121.2	ENSG00000100003.16	ENSG00000237523.1	ENSG00000212123.3	ENSG00000240771.5	ENSG00000258465.5	ENSG00000229057.1	ENSG00000273487.1	ENSG00000254245.2	ENSG00000201351.1	ENSG00000256148.1	ENSG00000280138.1	ENSG00000236480.1	ENSG00000252892.1	ENSG00000253309.5	ENSG00000110107.7	ENSG00000105379.8	ENSG00000229719.3
541	ENSG00000185559.12	ENSG00000170854.16	ENSG00000090097.19	ENSG00000242147.1	ENSG00000102471.12	ENSG00000188042.7	ENSG00000221817.8	ENSG00000280332.1	ENSG00000263731.1	ENSG00000267413.1	ENSG00000221994.9	ENSG00000273156.1	ENSG00000248323.4	ENSG00000255143.1	ENSG00000101333.15	ENSG00000237819.4	ENSG00000278023.3	ENSG00000240857.1	ENSG00000258472.7	ENSG00000260367.2	ENSG00000277351.1	ENSG00000254249.1	ENSG00000211654.2	ENSG00000256594.6	ENSG00000280120.1	ENSG00000236520.2	ENSG00000253845.1	ENSG00000253291.1	ENSG00000092929.10	ENSG00000105559.10	ENSG00000229809.7
542	ENSG00000185551.11	ENSG00000199466.1	ENSG00000114796.14	ENSG00000239382.9	ENSG00000234694.1	ENSG00000187094.10	ENSG00000221821.3	ENSG00000279479.1	ENSG00000202538.1	ENSG00000270467.1	ENSG00000222001.2	ENSG00000228358.4	ENSG00000248405.8	ENSG00000253165.1	ENSG00000101182.13	ENSG00000237836.4	ENSG00000277969.1	ENSG00000240859.1	ENSG00000258559.2	ENSG00000260328.1	ENSG00000275315.1	ENSG00000254505.7	ENSG00000211655.3	ENSG00000260361.1	ENSG00000278058.1	ENSG00000236811.1	ENSG00000253716.4	ENSG00000253171.1	ENSG00000099622.12	ENSG00000106327.11	ENSG00000229807.8
543	ENSG00000185115.4	ENSG00000199691.1	ENSG00000104774.11	ENSG00000242247.9	ENSG00000119147.8	ENSG00000186998.14	ENSG00000221852.4	ENSG00000276995.1	ENSG00000254389.3	ENSG00000270580.4	ENSG00000198648.9	ENSG00000228506.1	ENSG00000248458.2	ENSG00000250986.1	ENSG00000067082.13	ENSG00000237927.1	ENSG00000277945.1	ENSG00000240935.5	ENSG00000258727.1	ENSG00000260279.2	ENSG00000277740.1	ENSG00000255071.2	ENSG00000211664.2	ENSG00000254438.1	ENSG00000280099.1	ENSG00000237032.1	ENSG00000253701.2	ENSG00000253164.4	ENSG00000104490.16	ENSG00000124260.10	ENSG00000275964.1
544	ENSG00000184347.13	ENSG00000200034.1	ENSG00000104529.16	ENSG00000242349.4	ENSG00000237973.1	ENSG00000261770.1	ENSG00000221886.3	ENSG00000277394.1	ENSG00000203446.2	ENSG00000270587.1	ENSG00000198034.9	ENSG00000199476.1	ENSG00000248514.1	ENSG00000252542.1	ENSG00000049540.15	ENSG00000236481.1	ENSG00000281433.1	ENSG00000240972.1	ENSG00000271367.1	ENSG00000261419.1	ENSG00000276170.3	ENSG00000254556.1	ENSG00000211649.3	ENSG00000254560.4	ENSG00000280916.1	ENSG00000238284.1	ENSG00000253540.4	ENSG00000253161.4	ENSG00000103275.17	ENSG00000245750.6	ENSG00000276045.1
545	ENSG00000222043.2	ENSG00000200209.1	ENSG00000102243.11	ENSG00000240231.1	ENSG00000230530.1	ENSG00000261737.1	ENSG00000221883.2	ENSG00000272899.2	ENSG00000203688.4	ENSG00000270673.1	ENSG00000222009.7	ENSG00000199506.1	ENSG00000248540.2	ENSG00000252516.1	ENSG00000107201.8	ENSG00000235782.1	ENSG00000172845.12	ENSG00000238197.4	ENSG00000272954.1	ENSG00000261469.1	ENSG00000276231.3	ENSG00000254593.1	ENSG00000215190.7	ENSG00000254656.1	ENSG00000280968.1	ENSG00000238278.3	ENSG00000253404.1	ENSG00000253130.1	ENSG00000100031.17	ENSG00000229435.2	ENSG00000276070.3
546	ENSG00000268560.1	ENSG00000200354.1	ENSG00000068366.18	ENSG00000240922.1	ENSG00000234616.7	ENSG00000261659.2	ENSG00000261455.1	ENSG00000273055.1	ENSG00000203711.10	ENSG00000270872.2	ENSG00000222011.7	ENSG00000161544.8	ENSG00000248593.3	ENSG00000252222.1	ENSG00000047249.15	ENSG00000236541.1	ENSG00000211899.6	ENSG00000238222.3	ENSG00000256802.2	ENSG00000261505.1	ENSG00000276409.3	ENSG00000254595.1	ENSG00000211668.2	ENSG00000254681.5	ENSG00000281005.1	ENSG00000243836.4	ENSG00000236213.1	ENSG00000253123.3	ENSG00000127324.7	ENSG00000229492.1	ENSG00000276104.1
547	ENSG00000269028.3	ENSG00000200525.1	ENSG00000101447.12	ENSG00000238290.1	ENSG00000234602.6	ENSG00000261504.1	ENSG00000221880.3	ENSG00000274031.1	ENSG00000203734.10	ENSG00000268460.1	ENSG00000200597.1	ENSG00000162104.8	ENSG00000248599.1	ENSG00000252065.1	ENSG00000114391.11	ENSG00000236830.5	ENSG00000211951.2	ENSG00000238287.1	ENSG00000272914.1	ENSG00000229419.1	ENSG00000276474.1	ENSG00000254703.2	ENSG00000211672.2	ENSG00000254726.2	ENSG00000281091.1	ENSG00000238271.2	ENSG00000230844.2	ENSG00000253958.1	ENSG00000124243.16	ENSG00000106927.10	ENSG00000204978.2
548	ENSG00000269186.1	ENSG00000200579.1	ENSG00000105357.14	ENSG00000239213.4	ENSG00000101210.9	ENSG00000267397.1	ENSG00000224189.5	ENSG00000274104.1	ENSG00000203814.6	ENSG00000268516.2	ENSG00000219507.4	ENSG00000199566.1	ENSG00000248663.5	ENSG00000252061.1	ENSG00000114861.17	ENSG00000236935.1	ENSG00000212127.5	ENSG00000238755.3	ENSG00000256806.3	ENSG00000229382.1	ENSG00000276557.1	ENSG00000253497.1	ENSG00000211644.2	ENSG00000253525.1	ENSG00000281189.1	ENSG00000243944.4	ENSG00000117090.13	ENSG00000253877.4	ENSG00000122912.13	ENSG00000258128.2	ENSG00000228325.5
549	ENSG00000222057.1	ENSG00000248643.5	ENSG00000120318.14	ENSG00000253210.1	ENSG00000234546.2	ENSG00000267416.1	ENSG00000261659.2	ENSG00000274225.1	ENSG00000203837.4	ENSG00000268568.1	ENSG00000200594.1	ENSG00000225864.1	ENSG00000248734.2	ENSG00000252011.1	ENSG00000115956.9	ENSG00000236939.2	ENSG00000172724.10	ENSG00000239148.1	ENSG00000256863.1	ENSG00000229246.1	ENSG00000276649.1	ENSG00000253554.4	ENSG00000221829.8	ENSG00000253632.1	ENSG00000281205.1	ENSG00000243989.6	ENSG00000008441.15	ENSG00000253669.3	ENSG00000121440.13	ENSG00000258240.4	ENSG00000277695.1
550	ENSG00000222107.1	ENSG00000244274.6	ENSG00000207554.1	ENSG00000253130.1	ENSG00000234494.6	ENSG00000267454.4	ENSG00000224222.1	ENSG00000274259.2	ENSG00000203858.3	ENSG00000268573.1	ENSG00000200558.1	ENSG00000260025.1	ENSG00000248866.1	ENSG00000251989.2	ENSG00000115963.12	ENSG00000236990.1	ENSG00000212694.7	ENSG00000239198.1	ENSG00000256955.2	ENSG00000229245.2	ENSG00000275493.1	ENSG00000255200.1	ENSG00000281903.1	ENSG00000253676.1	ENSG00000281207.1	ENSG00000241288.6	ENSG00000134825.12	ENSG00000253537.2	ENSG00000076356.6	ENSG00000258357.1	ENSG00000226812.2
551	ENSG00000222112.1	ENSG00000248487.7	ENSG00000212899.2	ENSG00000264964.1	ENSG00000234492.4	ENSG00000267480.1	ENSG00000224251.5	ENSG00000274322.1	ENSG00000266088.4	ENSG00000269086.2	ENSG00000200527.1	ENSG00000276337.1	ENSG00000248932.4	ENSG00000251940.1	ENSG00000085449.13	ENSG00000237037.8	ENSG00000212993.4	ENSG00000239392.2	ENSG00000257057.1	ENSG00000228903.5	ENSG00000273472.1	ENSG00000255020.1	ENSG00000221838.8	ENSG00000253696.2	ENSG00000281332.1	ENSG00000241370.4	ENSG00000133321.9	ENSG00000255330.7	ENSG00000079337.14	ENSG00000258710.6	ENSG00000277476.1
552	ENSG00000222365.1	ENSG00000230020.1	ENSG00000212802.4	ENSG00000253123.3	ENSG00000234426.1	ENSG00000267490.1	ENSG00000222033.1	ENSG00000274378.1	ENSG00000203877.6	ENSG00000269186.1	ENSG00000216588.7	ENSG00000276691.1	ENSG00000248994.1	ENSG00000251900.1	ENSG00000083223.16	ENSG00000248280.1	ENSG00000213020.7	ENSG00000239407.4	ENSG00000257084.1	ENSG00000183837.9	ENSG00000275791.1	ENSG00000253691.2	ENSG00000115107.18	ENSG00000253764.1	ENSG00000281344.1	ENSG00000241431.1	ENSG00000109861.14	ENSG00000253520.1	ENSG00000079482.12	ENSG00000258722.2	ENSG00000277282.1
553	ENSG00000222894.1	ENSG00000261122.5	ENSG00000122376.10	ENSG00000260328.1	ENSG00000234352.8	ENSG00000267505.1	ENSG00000222035.3	ENSG00000273036.2	ENSG00000203880.10	ENSG00000269397.1	ENSG00000217275.2	ENSG00000276735.1	ENSG00000244215.1	ENSG00000253315.1	ENSG00000076067.10	ENSG00000248227.1	ENSG00000213047.10	ENSG00000239467.4	ENSG00000271228.1	ENSG00000228695.8	ENSG00000274214.1	ENSG00000255733.4	ENSG00000221866.8	ENSG00000253821.1	ENSG00000281357.1	ENSG00000241634.1	ENSG00000109472.12	ENSG00000253455.1	ENSG00000080511.3	ENSG00000106976.17	ENSG00000277260.1
554	ENSG00000223215.1	ENSG00000261292.2	ENSG00000213066.10	ENSG00000260563.3	ENSG00000234235.1	ENSG00000267565.1	ENSG00000222041.9	ENSG00000273044.1	ENSG00000264475.1	ENSG00000269540.1	ENSG00000218175.2	ENSG00000276758.1	ENSG00000249096.5	ENSG00000253266.1	ENSG00000073008.13	ENSG00000249923.1	ENSG00000213066.10	ENSG00000242474.1	ENSG00000271369.1	ENSG00000228661.1	ENSG00000274730.1	ENSG00000257230.1	ENSG00000201118.1	ENSG00000253941.1	ENSG00000281392.1	ENSG00000242071.3	ENSG00000117362.11	ENSG00000253376.1	ENSG00000105374.8	ENSG00000107438.7	ENSG00000277257.1
555	ENSG00000223318.1	ENSG00000261305.1	ENSG00000264940.3	ENSG00000260602.2	ENSG00000102225.14	ENSG00000267655.1	ENSG00000222070.1	ENSG00000273179.1	ENSG00000264522.4	ENSG00000267327.1	ENSG00000232472.1	ENSG00000264564.1	ENSG00000250131.1	ENSG00000253227.1	ENSG00000120217.12	ENSG00000249790.2	ENSG00000213071.9	ENSG00000242220.5	ENSG00000261594.3	ENSG00000228626.1	ENSG00000274840.3	ENSG00000257298.1	ENSG00000211679.2	ENSG00000270804.1	ENSG00000281404.1	ENSG00000239779.5	ENSG00000116514.15	ENSG00000254626.1	ENSG00000260266.1	ENSG00000241539.1	ENSG00000226051.5
556	ENSG00000223361.5	ENSG00000261342.1	ENSG00000264920.1	ENSG00000260658.4	ENSG00000101938.13	ENSG00000267809.1	ENSG00000222222.1	ENSG00000273998.1	ENSG00000264575.1	ENSG00000267395.4	ENSG00000241186.6	ENSG00000264577.1	ENSG00000250073.2	ENSG00000253196.1	ENSG00000124767.6	ENSG00000257621.6	ENSG00000213073.4	ENSG00000241852.8	ENSG00000259772.5	ENSG00000230368.2	ENSG00000273203.1	ENSG00000257514.4	ENSG00000221890.2	ENSG00000270696.1	ENSG00000281469.1	ENSG00000239789.4	ENSG00000048649.12	ENSG00000254550.1	ENSG00000224318.4	ENSG00000280381.1	ENSG00000226088.1
557	ENSG00000187554.10	ENSG00000211891.5	ENSG00000264885.1	ENSG00000260725.1	ENSG00000101846.6	ENSG00000268027.4	ENSG00000222345.1	ENSG00000273321.1	ENSG00000264589.1	ENSG00000266088.4	ENSG00000232300.1	ENSG00000225882.1	ENSG00000250986.1	ENSG00000253138.4	ENSG00000108774.13	ENSG00000255435.5	ENSG00000231663.1	ENSG00000243766.6	ENSG00000260325.1	ENSG00000230454.1	ENSG00000273311.1	ENSG00000257851.2	ENSG00000221909.2	ENSG00000252743.1	ENSG00000281477.1	ENSG00000239941.1	ENSG00000005513.9	ENSG00000254545.1	ENSG00000260318.1	ENSG00000280372.1	ENSG00000226334.1
558	ENSG00000186895.2	ENSG00000211895.4	ENSG00000207834.1	ENSG00000260763.1	ENSG00000101605.11	ENSG00000261456.4	ENSG00000222365.1	ENSG00000273442.1	ENSG00000254417.1	ENSG00000266168.1	ENSG00000265971.1	ENSG00000225690.1	ENSG00000253250.2	ENSG00000255150.1	ENSG00000110066.13	ENSG00000255471.1	ENSG00000232229.4	ENSG00000247774.5	ENSG00000260423.1	ENSG00000230461.7	ENSG00000273403.1	ENSG00000255446.1	ENSG00000211653.2	ENSG00000252933.1	ENSG00000281490.1	ENSG00000240399.1	ENSG00000007062.10	ENSG00000254486.1	ENSG00000260342.2	ENSG00000280334.1	ENSG00000226453.1
559	ENSG00000221676.1	ENSG00000211897.6	ENSG00000120129.5	ENSG00000260804.3	ENSG00000101443.16	ENSG00000261441.1	ENSG00000222612.1	ENSG00000273669.1	ENSG00000254419.1	ENSG00000266217.2	ENSG00000267185.1	ENSG00000269981.1	ENSG00000253274.1	ENSG00000253125.1	ENSG00000130055.12	ENSG00000255568.3	ENSG00000231574.4	ENSG00000248050.1	ENSG00000260708.1	ENSG00000230623.2	ENSG00000260239.1	ENSG00000255624.2	ENSG00000213612.3	ENSG00000253106.1	ENSG00000281501.1	ENSG00000240498.5	ENSG00000010610.8	ENSG00000254369.5	ENSG00000224373.3	ENSG00000227947.1	ENSG00000281685.1
560	ENSG00000278588.1	ENSG00000211899.6	ENSG00000207980.1	ENSG00000260837.1	ENSG00000232987.1	ENSG00000261408.4	ENSG00000222682.1	ENSG00000272086.1	ENSG00000254420.1	ENSG00000264391.2	ENSG00000267272.4	ENSG00000225684.3	ENSG00000253284.2	ENSG00000253106.1	ENSG00000111215.10	ENSG00000255992.1	ENSG00000255046.1	ENSG00000242616.3	ENSG00000260743.1	ENSG00000230638.4	ENSG00000258808.1	ENSG00000256087.5	ENSG00000213759.7	ENSG00000253123.3	ENSG00000281527.1	ENSG00000240652.1	ENSG00000092439.12	ENSG00000254343.2	ENSG00000224389.7	ENSG00000226921.5	ENSG00000226465.1
561	ENSG00000206699.1	ENSG00000211941.3	ENSG00000208772.1	ENSG00000260918.1	ENSG00000233016.5	ENSG00000261170.1	ENSG00000221962.4	ENSG00000272129.1	ENSG00000254485.4	ENSG00000271851.1	ENSG00000265519.1	ENSG00000225465.8	ENSG00000253315.1	ENSG00000252644.1	ENSG00000111341.8	ENSG00000256039.1	ENSG00000268941.2	ENSG00000243069.6	ENSG00000261051.1	ENSG00000230663.1	ENSG00000258875.4	ENSG00000256673.1	ENSG00000233999.3	ENSG00000254554.1	ENSG00000281591.1	ENSG00000240922.1	ENSG00000012223.11	ENSG00000254266.4	ENSG00000235192.1	ENSG00000226859.1	ENSG00000226608.3
562	ENSG00000278133.1	ENSG00000211947.2	ENSG00000210144.1	ENSG00000259271.1	ENSG00000233117.2	ENSG00000261123.1	ENSG00000222872.1	ENSG00000272668.1	ENSG00000254506.1	ENSG00000271755.1	ENSG00000265660.1	ENSG00000225362.7	ENSG00000253320.4	ENSG00000253765.1	ENSG00000221963.5	ENSG00000256092.2	ENSG00000268758.4	ENSG00000243449.5	ENSG00000271895.2	ENSG00000184254.15	ENSG00000259032.2	ENSG00000256223.4	ENSG00000213780.9	ENSG00000254419.1	ENSG00000281706.1	ENSG00000238249.2	ENSG00000124357.11	ENSG00000254221.2	ENSG00000224596.6	ENSG00000248608.2	ENSG00000226779.1
563	ENSG00000254667.2	ENSG00000211965.3	ENSG00000210196.2	ENSG00000259332.2	ENSG00000230508.1	ENSG00000188833.8	ENSG00000223029.1	ENSG00000272825.1	ENSG00000254585.2	ENSG00000262096.2	ENSG00000265688.1	ENSG00000225361.3	ENSG00000253327.2	ENSG00000253598.1	ENSG00000223784.1	ENSG00000256269.5	ENSG00000268442.1	ENSG00000243554.1	ENSG00000271870.1	ENSG00000177628.14	ENSG00000242640.1	ENSG00000256262.1	ENSG00000232346.1	ENSG00000256673.1	ENSG00000281741.1	ENSG00000252363.1	ENSG00000124422.10	ENSG00000254141.1	ENSG00000224429.6	ENSG00000248599.1	ENSG00000226791.5
564	ENSG00000279404.1	ENSG00000211974.3	ENSG00000211445.10	ENSG00000258245.1	ENSG00000233208.4	ENSG00000188859.6	ENSG00000223254.1	ENSG00000272870.1	ENSG00000254709.5	ENSG00000262223.5	ENSG00000265752.2	ENSG00000225335.3	ENSG00000253330.1	ENSG00000253477.4	ENSG00000224023.9	ENSG00000256294.6	ENSG00000254851.1	ENSG00000243646.7	ENSG00000259642.2	ENSG00000177951.16	ENSG00000243063.1	ENSG00000256377.4	ENSG00000232380.1	ENSG00000254416.4	ENSG00000281881.1	ENSG00000252326.1	ENSG00000125356.6	ENSG00000255389.1	ENSG00000224459.1	ENSG00000279501.1	ENSG00000226824.5
565	ENSG00000279193.1	ENSG00000212123.3	ENSG00000211451.10	ENSG00000258343.1	ENSG00000233255.1	ENSG00000221946.6	ENSG00000223309.1	ENSG00000274011.1	ENSG00000254733.1	ENSG00000262691.1	ENSG00000265808.3	ENSG00000225331.1	ENSG00000251095.5	ENSG00000254510.1	ENSG00000224041.3	ENSG00000256633.1	ENSG00000254872.3	ENSG00000243927.4	ENSG00000260000.2	ENSG00000178234.11	ENSG00000243244.4	ENSG00000256433.2	ENSG00000232524.1	ENSG00000268655.1	ENSG00000278041.1	ENSG00000252255.1	ENSG00000102524.10	ENSG00000255364.1	ENSG00000224470.6	ENSG00000279778.1	ENSG00000227496.1
566	ENSG00000279164.1	ENSG00000212443.1	ENSG00000211452.9	ENSG00000258417.3	ENSG00000233276.3	ENSG00000223125.1	ENSG00000223343.1	ENSG00000275720.1	ENSG00000204516.8	ENSG00000262714.1	ENSG00000265927.1	ENSG00000233393.1	ENSG00000251495.1	ENSG00000254473.1	ENSG00000224114.1	ENSG00000254938.1	ENSG00000254941.1	ENSG00000241839.8	ENSG00000259450.1	ENSG00000170477.11	ENSG00000243547.1	ENSG00000256525.5	ENSG00000234009.1	ENSG00000254772.8	ENSG00000278090.1	ENSG00000260461.1	ENSG00000102048.14	ENSG00000138835.21	ENSG00000224531.5	ENSG00000280002.1	ENSG00000277200.1
567	ENSG00000279110.1	ENSG00000212802.4	ENSG00000212916.4	ENSG00000258469.1	ENSG00000233328.3	ENSG00000222345.1	ENSG00000223350.2	ENSG00000277449.1	ENSG00000204519.9	ENSG00000263069.4	ENSG00000266036.1	ENSG00000270015.1	ENSG00000251136.7	ENSG00000254413.7	ENSG00000224186.7	ENSG00000254997.3	ENSG00000255029.1	ENSG00000243943.8	ENSG00000260160.1	ENSG00000227579.4	ENSG00000241657.1	ENSG00000256663.1	ENSG00000211943.2	ENSG00000254788.5	ENSG00000274267.1	ENSG00000259479.5	ENSG00000100997.17	ENSG00000231119.2	ENSG00000260565.5	ENSG00000254585.2	ENSG00000277182.1
568	ENSG00000101188.4	ENSG00000213015.7	ENSG00000212978.6	ENSG00000261804.1	ENSG00000233593.5	ENSG00000222359.1	ENSG00000261786.1	ENSG00000276529.1	ENSG00000204580.10	ENSG00000263082.1	ENSG00000267106.4	ENSG00000199552.1	ENSG00000251141.4	ENSG00000254389.3	ENSG00000224259.4	ENSG00000255036.4	ENSG00000255045.1	ENSG00000241224.5	ENSG00000260238.4	ENSG00000227279.1	ENSG00000241749.4	ENSG00000253616.4	ENSG00000233901.4	ENSG00000254951.6	ENSG00000277678.1	ENSG00000259623.1	ENSG00000090266.11	ENSG00000115350.10	ENSG00000224607.4	ENSG00000254670.1	ENSG00000277156.1
569	ENSG00000252464.1	ENSG00000213058.3	ENSG00000121769.6	ENSG00000261600.1	ENSG00000230487.6	ENSG00000222405.1	ENSG00000261773.1	ENSG00000277459.1	ENSG00000204632.10	ENSG00000263400.5	ENSG00000266088.4	ENSG00000199594.1	ENSG00000251192.6	ENSG00000254228.1	ENSG00000263590.2	ENSG00000255122.1	ENSG00000255090.4	ENSG00000241322.7	ENSG00000271737.1	ENSG00000227019.2	ENSG00000241852.8	ENSG00000253868.3	ENSG00000233895.1	ENSG00000255029.1	ENSG00000276216.1	ENSG00000259768.5	ENSG00000091483.6	ENSG00000008735.13	ENSG00000224638.1	ENSG00000231083.1	ENSG00000277105.1
570	ENSG00000252391.1	ENSG00000118680.11	ENSG00000265107.2	ENSG00000261347.1	ENSG00000233614.6	ENSG00000222412.1	ENSG00000261663.1	ENSG00000277534.1	ENSG00000204711.7	ENSG00000261083.1	ENSG00000266402.3	ENSG00000226751.2	ENSG00000251230.4	ENSG00000254140.1	ENSG00000263567.1	ENSG00000255153.1	ENSG00000254337.1	ENSG00000241360.1	ENSG00000271732.1	ENSG00000226975.1	ENSG00000241945.6	ENSG00000249669.6	ENSG00000213782.6	ENSG00000255050.1	ENSG00000276248.1	ENSG00000260077.1	ENSG00000135253.12	ENSG00000106034.16	ENSG00000224699.7	ENSG00000230873.7	ENSG00000225138.6
571	ENSG00000252319.1	ENSG00000117114.18	ENSG00000119844.13	ENSG00000264247.1	ENSG00000233622.1	ENSG00000222545.1	ENSG00000261604.1	ENSG00000277702.1	ENSG00000204780.5	ENSG00000261377.4	ENSG00000264745.1	ENSG00000275038.1	ENSG00000251247.8	ENSG00000254093.7	ENSG00000263464.2	ENSG00000257557.2	ENSG00000255200.1	ENSG00000241404.5	ENSG00000271507.1	ENSG00000226887.6	ENSG00000242028.4	ENSG00000250362.1	ENSG00000211945.2	ENSG00000255152.7	ENSG00000276259.1	ENSG00000258910.2	ENSG00000105825.10	ENSG00000110693.14	ENSG00000224810.1	ENSG00000122779.15	ENSG00000225190.7
572	ENSG00000279092.1	ENSG00000261094.2	ENSG00000211455.6	ENSG00000265148.4	ENSG00000238105.6	ENSG00000222640.1	ENSG00000224259.4	ENSG00000277758.3	ENSG00000204956.5	ENSG00000261485.1	ENSG00000264769.1	ENSG00000083799.16	ENSG00000251281.1	ENSG00000255182.2	ENSG00000263429.3	ENSG00000257337.5	ENSG00000255326.1	ENSG00000241549.7	ENSG00000271387.1	ENSG00000103978.14	ENSG00000242071.3	ENSG00000251095.5	ENSG00000211890.3	ENSG00000255200.1	ENSG00000276261.1	ENSG00000258952.2	ENSG00000108786.9	ENSG00000112320.10	ENSG00000224843.5	ENSG00000072422.15	ENSG00000225200.2
573	ENSG00000278928.1	ENSG00000230002.2	ENSG00000119535.16	ENSG00000265194.1	ENSG00000237669.1	ENSG00000222726.1	ENSG00000221957.7	ENSG00000275964.1	ENSG00000204969.6	ENSG00000261557.1	ENSG00000264914.1	ENSG00000080503.18	ENSG00000251364.5	ENSG00000136521.11	ENSG00000263353.3	ENSG00000257261.4	ENSG00000255345.1	ENSG00000241592.1	ENSG00000259287.2	ENSG00000171988.16	ENSG00000242258.1	ENSG00000251161.3	ENSG00000211898.6	ENSG00000255398.2	ENSG00000276418.3	ENSG00000259070.4	ENSG00000128849.10	ENSG00000128918.13	ENSG00000224848.1	ENSG00000228008.1	ENSG00000225217.1
574	ENSG00000254369.5	ENSG00000253109.1	ENSG00000265417.1	ENSG00000265399.1	ENSG00000237863.2	ENSG00000222747.1	ENSG00000213759.7	ENSG00000276166.1	ENSG00000206384.9	ENSG00000261606.4	ENSG00000264968.1	ENSG00000269825.1	ENSG00000258088.1	ENSG00000231107.1	ENSG00000263272.1	ENSG00000259354.4	ENSG00000270964.1	ENSG00000253301.4	ENSG00000259363.4	ENSG00000171766.14	ENSG00000242477.1	ENSG00000251191.6	ENSG00000211899.6	ENSG00000270933.1	ENSG00000276449.1	ENSG00000259078.2	ENSG00000081803.14	ENSG00000130638.14	ENSG00000224887.1	ENSG00000228159.1	ENSG00000225285.1
575	ENSG00000254485.4	ENSG00000216937.10	ENSG00000265415.1	ENSG00000263823.1	ENSG00000100368.12	ENSG00000222881.1	ENSG00000221963.5	ENSG00000276231.3	ENSG00000206418.3	ENSG00000261652.2	ENSG00000265112.1	ENSG00000269416.4	ENSG00000259342.1	ENSG00000130177.13	ENSG00000263325.1	ENSG00000260136.4	ENSG00000270937.1	ENSG00000253251.2	ENSG00000257093.5	ENSG00000171307.17	ENSG00000239653.1	ENSG00000250067.10	ENSG00000211933.2	ENSG00000254056.1	ENSG00000276488.1	ENSG00000259126.1	ENSG00000073464.10	ENSG00000120526.9	ENSG00000224892.5	ENSG00000230426.2	ENSG00000225422.4
576	ENSG00000254605.1	ENSG00000253123.3	ENSG00000265154.1	ENSG00000263946.1	ENSG00000244468.1	ENSG00000222973.1	ENSG00000221968.7	ENSG00000276335.1	ENSG00000206561.11	ENSG00000264577.1	ENSG00000265178.1	ENSG00000269220.1	ENSG00000265763.3	ENSG00000100439.9	ENSG00000223764.2	ENSG00000260228.4	ENSG00000270906.1	ENSG00000262539.1	ENSG00000257210.1	ENSG00000171004.16	ENSG00000239961.2	ENSG00000250131.1	ENSG00000211935.3	ENSG00000254122.2	ENSG00000276545.1	ENSG00000259153.1	ENSG00000120992.16	ENSG00000118707.8	ENSG00000224904.1	ENSG00000228255.1	ENSG00000225492.5
577	ENSG00000249096.5	ENSG00000253131.1	ENSG00000265115.1	ENSG00000264026.1	ENSG00000244437.1	ENSG00000223018.1	ENSG00000117523.14	ENSG00000276649.1	ENSG00000206562.10	ENSG00000264345.1	ENSG00000267128.1	ENSG00000268996.3	ENSG00000263893.2	ENSG00000122026.9	ENSG00000263207.2	ENSG00000258929.5	ENSG00000270800.1	ENSG00000255769.6	ENSG00000257512.1	ENSG00000170412.15	ENSG00000239975.2	ENSG00000250138.4	ENSG00000232539.1	ENSG00000254143.1	ENSG00000276569.1	ENSG00000259305.4	ENSG00000121570.11	ENSG00000074181.7	ENSG00000260382.1	ENSG00000230590.6	ENSG00000225556.1
578	ENSG00000106976.17	ENSG00000253140.1	ENSG00000265019.1	ENSG00000264334.1	ENSG00000244128.4	ENSG00000223345.3	ENSG00000117280.11	ENSG00000275719.1	ENSG00000264604.1	ENSG00000266257.1	ENSG00000267060.4	ENSG00000268912.1	ENSG00000264859.4	ENSG00000121281.11	ENSG00000263072.4	ENSG00000259171.1	ENSG00000254154.7	ENSG00000260025.1	ENSG00000254343.2	ENSG00000261884.2	ENSG00000240038.5	ENSG00000250506.5	ENSG00000232629.7	ENSG00000254154.7	ENSG00000276727.1	ENSG00000257953.1	ENSG00000121966.6	ENSG00000075945.11	ENSG00000260822.1	ENSG00000230626.3	ENSG00000281706.1
579	ENSG00000249332.1	ENSG00000253154.1	ENSG00000213020.7	ENSG00000261070.1	ENSG00000244073.1	ENSG00000221944.4	ENSG00000117228.9	ENSG00000276742.1	ENSG00000266242.1	ENSG00000264247.1	ENSG00000263787.1	ENSG00000065526.9	ENSG00000264918.1	ENSG00000089472.15	ENSG00000263033.2	ENSG00000259250.1	ENSG00000256546.1	ENSG00000260088.1	ENSG00000255248.5	ENSG00000233895.1	ENSG00000240086.4	ENSG00000250920.1	ENSG00000213514.2	ENSG00000254206.4	ENSG00000276772.1	ENSG00000258130.6	ENSG00000123329.16	ENSG00000125726.9	ENSG00000260577.2	ENSG00000230825.1	ENSG00000227640.2
580	ENSG00000254718.5	ENSG00000253210.1	ENSG00000213058.3	ENSG00000264456.1	ENSG00000089472.15	ENSG00000223361.5	ENSG00000077147.13	ENSG00000276805.1	ENSG00000265881.1	ENSG00000266258.1	ENSG00000267327.1	ENSG00000275210.1	ENSG00000264920.1	ENSG00000079739.14	ENSG00000262902.1	ENSG00000259264.4	ENSG00000256540.1	ENSG00000258875.4	ENSG00000272236.1	ENSG00000234380.1	ENSG00000242580.1	ENSG00000250571.5	ENSG00000211938.2	ENSG00000254285.3	ENSG00000275183.1	ENSG00000258334.1	ENSG00000132670.19	ENSG00000081041.8	ENSG00000225761.1	ENSG00000120896.12	ENSG00000227411.1
581	ENSG00000240694.7	ENSG00000253239.1	ENSG00000120675.5	ENSG00000264458.1	ENSG00000093072.14	ENSG00000221500.1	ENSG00000078747.11	ENSG00000275329.1	ENSG00000266036.1	ENSG00000266338.5	ENSG00000268754.1	ENSG00000237126.7	ENSG00000265194.1	ENSG00000092621.10	ENSG00000262874.1	ENSG00000258130.6	ENSG00000256268.1	ENSG00000258884.1	ENSG00000272183.1	ENSG00000234425.1	ENSG00000247844.1	ENSG00000249201.2	ENSG00000211942.3	ENSG00000254317.1	ENSG00000275367.1	ENSG00000258479.4	ENSG00000130150.10	ENSG00000077274.8	ENSG00000259820.1	ENSG00000228288.5	ENSG00000227782.2
582	ENSG00000240668.1	ENSG00000253274.1	ENSG00000213023.8	ENSG00000261971.5	ENSG00000095066.10	ENSG00000221571.3	ENSG00000079112.8	ENSG00000275443.1	ENSG00000186493.10	ENSG00000266405.3	ENSG00000268758.4	ENSG00000275506.1	ENSG00000265205.1	ENSG00000110330.7	ENSG00000262814.5	ENSG00000258741.3	ENSG00000256162.2	ENSG00000259038.1	ENSG00000254054.2	ENSG00000234520.4	ENSG00000245146.5	ENSG00000249207.1	ENSG00000213551.4	ENSG00000260428.2	ENSG00000275437.1	ENSG00000260517.2	ENSG00000005022.5	ENSG00000077097.12	ENSG00000259807.1	ENSG00000227906.6	ENSG00000281571.1
583	ENSG00000124181.13	ENSG00000253307.1	ENSG00000213064.8	ENSG00000262154.1	ENSG00000249047.2	ENSG00000221676.1	ENSG00000080573.6	ENSG00000275457.1	ENSG00000226800.5	ENSG00000264745.1	ENSG00000268895.4	ENSG00000275778.1	ENSG00000265206.3	ENSG00000105887.10	ENSG00000262712.1	ENSG00000258315.4	ENSG00000258048.1	ENSG00000258001.1	ENSG00000254154.7	ENSG00000262358.1	ENSG00000248540.2	ENSG00000249241.1	ENSG00000233705.5	ENSG00000260318.1	ENSG00000275465.3	ENSG00000260442.4	ENSG00000113645.12	ENSG00000112697.14	ENSG00000259712.1	ENSG00000281796.1	ENSG00000227890.1
584	ENSG00000127418.13	ENSG00000253326.2	ENSG00000120738.7	ENSG00000262228.2	ENSG00000248367.1	ENSG00000221716.1	ENSG00000263655.1	ENSG00000275549.1	ENSG00000268560.1	ENSG00000264775.1	ENSG00000269293.2	ENSG00000050405.12	ENSG00000265246.1	ENSG00000105953.13	ENSG00000262691.1	ENSG00000258461.4	ENSG00000258072.1	ENSG00000256811.1	ENSG00000254226.4	ENSG00000262903.1	ENSG00000249646.2	ENSG00000249481.5	ENSG00000213923.9	ENSG00000253196.1	ENSG00000275591.3	ENSG00000252098.1	ENSG00000111530.11	ENSG00000113749.6	ENSG00000259642.2	ENSG00000281741.1	ENSG00000227988.1
585	ENSG00000239893.1	ENSG00000219891.2	ENSG00000121068.12	ENSG00000262251.1	ENSG00000248890.1	ENSG00000221852.4	ENSG00000263503.1	ENSG00000275636.1	ENSG00000268555.1	ENSG00000264885.1	ENSG00000269313.4	ENSG00000270120.1	ENSG00000265321.1	ENSG00000106976.17	ENSG00000262681.2	ENSG00000258591.2	ENSG00000258654.1	ENSG00000256847.1	ENSG00000254285.3	ENSG00000263293.2	ENSG00000249706.1	ENSG00000249602.1	ENSG00000233429.8	ENSG00000267922.1	ENSG00000275632.1	ENSG00000260361.1	ENSG00000110446.8	ENSG00000106546.11	ENSG00000259520.4	ENSG00000280913.1	ENSG00000228008.1
586	ENSG00000239789.4	ENSG00000219747.1	ENSG00000121552.3	ENSG00000258586.1	ENSG00000248874.4	ENSG00000221866.8	ENSG00000263466.1	ENSG00000275674.1	ENSG00000184613.9	ENSG00000264918.1	ENSG00000269388.1	ENSG00000270212.1	ENSG00000265345.1	ENSG00000128567.15	ENSG00000222037.5	ENSG00000258602.1	ENSG00000258738.1	ENSG00000256863.1	ENSG00000254333.1	ENSG00000228486.8	ENSG00000249741.2	ENSG00000251074.1	ENSG00000233038.4	ENSG00000267787.4	ENSG00000275713.1	ENSG00000264281.3	ENSG00000110077.13	ENSG00000106665.14	ENSG00000225131.2	ENSG00000280303.2	ENSG00000228126.1
587	ENSG00000249430.1	ENSG00000219642.2	ENSG00000119772.15	ENSG00000258592.1	ENSG00000248712.6	ENSG00000221886.3	ENSG00000263361.1	ENSG00000260018.1	ENSG00000184752.11	ENSG00000265206.3	ENSG00000269837.1	ENSG00000270372.1	ENSG00000265356.1	ENSG00000128383.11	ENSG00000222038.3	ENSG00000258655.2	ENSG00000256694.1	ENSG00000256937.1	ENSG00000254399.2	ENSG00000228343.1	ENSG00000249896.1	ENSG00000252391.1	ENSG00000233077.1	ENSG00000265574.1	ENSG00000275812.1	ENSG00000264340.1	ENSG00000110066.13	ENSG00000117139.15	ENSG00000225190.7	ENSG00000280229.1	ENSG00000228146.5
588	ENSG00000249500.1	ENSG00000219529.2	ENSG00000235505.6	ENSG00000258718.1	ENSG00000248690.5	ENSG00000221887.5	ENSG00000263266.2	ENSG00000260088.1	ENSG00000184845.3	ENSG00000265258.1	ENSG00000267317.2	ENSG00000270503.1	ENSG00000265366.5	ENSG00000125462.15	ENSG00000223773.5	ENSG00000258713.2	ENSG00000256802.2	ENSG00000256940.1	ENSG00000257513.6	ENSG00000228302.2	ENSG00000248243.1	ENSG00000253931.1	ENSG00000233680.4	ENSG00000265665.1	ENSG00000274210.1	ENSG00000264424.1	ENSG00000110063.7	ENSG00000115762.15	ENSG00000225264.3	ENSG00000280179.1	ENSG00000228168.1
589	ENSG00000252143.1	ENSG00000218672.1	ENSG00000211584.12	ENSG00000254256.1	ENSG00000248527.1	ENSG00000221909.2	ENSG00000263065.1	ENSG00000260118.1	ENSG00000185015.6	ENSG00000265282.1	ENSG00000267355.2	ENSG00000270722.1	ENSG00000265399.1	ENSG00000117868.14	ENSG00000223658.6	ENSG00000255197.4	ENSG00000257556.1	ENSG00000257093.5	ENSG00000254533.1	ENSG00000262312.2	ENSG00000248441.5	ENSG00000253177.1	ENSG00000233170.4	ENSG00000265666.1	ENSG00000274225.1	ENSG00000264456.1	ENSG00000118600.10	ENSG00000115468.10	ENSG00000225329.2	ENSG00000057593.12	ENSG00000202198.1
590	ENSG00000251861.1	ENSG00000218632.3	ENSG00000211592.5	ENSG00000255031.4	ENSG00000248485.1	ENSG00000221916.3	ENSG00000263050.1	ENSG00000246095.2	ENSG00000185033.13	ENSG00000265399.1	ENSG00000267042.1	ENSG00000237152.3	ENSG00000265452.1	ENSG00000039560.12	ENSG00000223705.8	ENSG00000255282.5	ENSG00000257576.1	ENSG00000257167.2	ENSG00000254542.1	ENSG00000198563.12	ENSG00000248503.2	ENSG00000253967.1	ENSG00000233184.5	ENSG00000265787.1	ENSG00000276141.3	ENSG00000262061.4	ENSG00000118503.13	ENSG00000135924.14	ENSG00000225489.5	ENSG00000225111.1	ENSG00000228327.2
591	ENSG00000251798.1	ENSG00000218586.3	ENSG00000254294.1	ENSG00000255135.3	ENSG00000248441.5	ENSG00000255310.2	ENSG00000263006.5	ENSG00000249853.6	ENSG00000185115.4	ENSG00000265511.1	ENSG00000267506.4	ENSG00000163251.3	ENSG00000263718.2	ENSG00000036672.14	ENSG00000261685.2	ENSG00000254054.2	ENSG00000257636.5	ENSG00000257259.1	ENSG00000254593.1	ENSG00000228113.6	ENSG00000248608.2	ENSG00000253982.1	ENSG00000233237.5	ENSG00000265798.5	ENSG00000277559.1	ENSG00000262454.1	ENSG00000129250.10	ENSG00000093167.16	ENSG00000225523.2	ENSG00000279072.1	ENSG00000228437.4
592	ENSG00000279407.1	ENSG00000218426.5	ENSG00000254338.1	ENSG00000255202.1	ENSG00000244476.2	ENSG00000230736.2	ENSG00000262879.4	ENSG00000248222.4	ENSG00000186106.10	ENSG00000271869.1	ENSG00000267801.1	ENSG00000199652.2	ENSG00000263740.2	ENSG00000011422.10	ENSG00000224689.6	ENSG00000250687.5	ENSG00000257671.1	ENSG00000257365.6	ENSG00000254605.1	ENSG00000259319.1	ENSG00000245025.2	ENSG00000254000.1	ENSG00000233325.3	ENSG00000265799.1	ENSG00000278126.1	ENSG00000263089.1	ENSG00000104774.11	ENSG00000100033.15	ENSG00000225630.1	ENSG00000278869.1	ENSG00000204930.8
593	ENSG00000007866.17	ENSG00000217648.1	ENSG00000254349.4	ENSG00000255262.3	ENSG00000244486.6	ENSG00000255364.1	ENSG00000262873.1	ENSG00000248240.1	ENSG00000186591.10	ENSG00000264175.1	ENSG00000267943.1	ENSG00000236548.1	ENSG00000263812.4	ENSG00000010438.15	ENSG00000224819.1	ENSG00000251396.5	ENSG00000257869.1	ENSG00000257704.3	ENSG00000254631.4	ENSG00000275485.1	ENSG00000248866.1	ENSG00000254046.1	ENSG00000233392.4	ENSG00000265808.3	ENSG00000277529.1	ENSG00000261213.1	ENSG00000092010.13	ENSG00000005020.11	ENSG00000225649.4	ENSG00000226995.6	ENSG00000204815.7
594	ENSG00000101400.5	ENSG00000217442.3	ENSG00000254366.5	ENSG00000255337.1	ENSG00000244575.3	ENSG00000237831.1	ENSG00000262814.5	ENSG00000248278.1	ENSG00000268947.1	ENSG00000264219.1	ENSG00000268034.1	ENSG00000199805.1	ENSG00000263823.1	ENSG00000107331.15	ENSG00000224843.5	ENSG00000251608.1	ENSG00000257894.2	ENSG00000257815.4	ENSG00000272088.1	ENSG00000223742.1	ENSG00000244005.11	ENSG00000252915.1	ENSG00000214274.8	ENSG00000265917.1	ENSG00000278133.1	ENSG00000261292.2	ENSG00000081985.9	ENSG00000105695.13	ENSG00000225663.6	ENSG00000226954.1	ENSG00000204673.9
595	ENSG00000101782.13	ENSG00000115758.11	ENSG00000254369.5	ENSG00000255366.1	ENSG00000244731.6	ENSG00000277767.1	ENSG00000262766.1	ENSG00000248373.4	ENSG00000233825.1	ENSG00000252198.1	ENSG00000268230.4	ENSG00000200310.1	ENSG00000264785.1	ENSG00000116985.9	ENSG00000224848.1	ENSG00000250251.5	ENSG00000269640.4	ENSG00000259953.1	ENSG00000273983.1	ENSG00000102755.9	ENSG00000244215.1	ENSG00000253123.3	ENSG00000234129.6	ENSG00000266010.1	ENSG00000278184.1	ENSG00000261338.2	ENSG00000100225.16	ENSG00000055208.16	ENSG00000225768.1	ENSG00000227825.4	ENSG00000281523.1
596	ENSG00000250432.4	ENSG00000213066.10	ENSG00000254389.3	ENSG00000254533.1	ENSG00000243232.4	ENSG00000254122.2	ENSG00000262655.3	ENSG00000248540.2	ENSG00000233762.3	ENSG00000252464.1	ENSG00000266601.1	ENSG00000200520.1	ENSG00000264772.4	ENSG00000116661.9	ENSG00000224875.2	ENSG00000250292.1	ENSG00000255660.1	ENSG00000259867.4	ENSG00000273582.1	ENSG00000103449.10	ENSG00000244462.6	ENSG00000253196.1	ENSG00000232112.3	ENSG00000266028.6	ENSG00000278192.1	ENSG00000261377.4	ENSG00000100241.19	ENSG00000115009.10	ENSG00000260589.1	ENSG00000280936.1	ENSG00000281649.1
597	ENSG00000250539.1	ENSG00000261350.1	ENSG00000254427.1	ENSG00000254910.1	ENSG00000243155.1	ENSG00000254143.1	ENSG00000262585.1	ENSG00000248698.4	ENSG00000233705.5	ENSG00000251123.1	ENSG00000266777.1	ENSG00000200591.1	ENSG00000264714.1	ENSG00000114127.9	ENSG00000224877.3	ENSG00000250461.1	ENSG00000255737.2	ENSG00000259834.1	ENSG00000255114.1	ENSG00000168615.10	ENSG00000244476.2	ENSG00000252250.1	ENSG00000214207.2	ENSG00000266036.1	ENSG00000278224.3	ENSG00000261410.1	ENSG00000115084.11	ENSG00000115339.12	ENSG00000225792.1	ENSG00000281691.1	ENSG00000227360.1
598	ENSG00000250669.1	ENSG00000261490.1	ENSG00000254560.4	ENSG00000253522.3	ENSG00000243069.6	ENSG00000254162.1	ENSG00000262222.1	ENSG00000244005.11	ENSG00000233682.3	ENSG00000236464.1	ENSG00000266964.4	ENSG00000200648.1	ENSG00000266088.4	ENSG00000133818.11	ENSG00000224905.5	ENSG00000250510.6	ENSG00000255836.1	ENSG00000260572.1	ENSG00000254934.4	ENSG00000168350.7	ENSG00000244649.3	ENSG00000253227.1	ENSG00000233818.1	ENSG00000266066.1	ENSG00000278291.1	ENSG00000261455.1	ENSG00000115935.15	ENSG00000071242.10	ENSG00000225855.5	ENSG00000280997.1	ENSG00000277644.1
599	ENSG00000250790.4	ENSG00000267058.1	ENSG00000254706.2	ENSG00000253669.3	ENSG00000243064.7	ENSG00000254314.1	ENSG00000262209.2	ENSG00000246363.2	ENSG00000233569.1	ENSG00000235884.3	ENSG00000265344.1	ENSG00000200651.1	ENSG00000265778.2	ENSG00000132466.16	ENSG00000224932.1	ENSG00000250771.2	ENSG00000256128.4	ENSG00000263072.4	ENSG00000254859.1	ENSG00000235438.6	ENSG00000244682.6	ENSG00000253270.1	ENSG00000233791.4	ENSG00000266235.1	ENSG00000278318.3	ENSG00000261553.4	ENSG00000127334.10	ENSG00000054282.14	ENSG00000225885.5	ENSG00000281189.1	ENSG00000277639.1
600	ENSG00000252569.1	ENSG00000280095.1	ENSG00000254734.1	ENSG00000253844.1	ENSG00000243063.1	ENSG00000241143.1	ENSG00000262198.1	ENSG00000249816.5	ENSG00000233533.1	ENSG00000235944.6	ENSG00000263893.2	ENSG00000269858.4	ENSG00000265808.3	ENSG00000130592.12	ENSG00000224940.7	ENSG00000251292.1	ENSG00000254174.1	ENSG00000263155.4	ENSG00000254772.8	ENSG00000235447.2	ENSG00000240184.5	ENSG00000253347.1	ENSG00000233491.5	ENSG00000266368.1	ENSG00000278677.1	ENSG00000261794.1	ENSG00000126549.8	ENSG00000266589.1	ENSG00000225892.3	ENSG00000281203.1	ENSG00000277498.1
601	ENSG00000252532.1	ENSG00000280332.1	ENSG00000076770.13	ENSG00000253953.2	ENSG00000242908.5	ENSG00000241170.2	ENSG00000261949.4	ENSG00000248118.1	ENSG00000233521.4	ENSG00000235961.5	ENSG00000259205.2	ENSG00000236498.1	ENSG00000265933.4	ENSG00000129514.5	ENSG00000225064.1	ENSG00000249158.5	ENSG00000254404.1	ENSG00000263272.1	ENSG00000257522.4	ENSG00000235462.1	ENSG00000240371.1	ENSG00000251973.1	ENSG00000233757.5	ENSG00000266401.1	ENSG00000276855.1	ENSG00000258586.1	ENSG00000126217.19	ENSG00000235776.2	ENSG00000225921.5	ENSG00000225077.2	ENSG00000226887.6
602	ENSG00000252507.1	ENSG00000280739.1	ENSG00000076924.10	ENSG00000254002.1	ENSG00000242887.1	ENSG00000241484.8	ENSG00000261884.2	ENSG00000242902.1	ENSG00000233396.6	ENSG00000236058.3	ENSG00000259490.2	ENSG00000236719.2	ENSG00000265992.1	ENSG00000099954.17	ENSG00000225077.2	ENSG00000249166.1	ENSG00000269825.1	ENSG00000261115.4	ENSG00000257681.1	ENSG00000235480.1	ENSG00000240489.1	ENSG00000252171.1	ENSG00000233527.7	ENSG00000266402.3	ENSG00000276931.1	ENSG00000256955.2	ENSG00000114302.14	ENSG00000204922.4	ENSG00000225973.3	ENSG00000224899.1	ENSG00000226958.1
603	ENSG00000130208.8	ENSG00000280852.1	ENSG00000077782.18	ENSG00000252835.1	ENSG00000242766.1	ENSG00000241634.1	ENSG00000261879.4	ENSG00000243802.2	ENSG00000233381.3	ENSG00000236199.1	ENSG00000260577.2	ENSG00000163545.7	ENSG00000266028.6	ENSG00000085662.12	ENSG00000225107.1	ENSG00000249437.6	ENSG00000253288.1	ENSG00000261408.4	ENSG00000257704.3	ENSG00000259162.1	ENSG00000233892.1	ENSG00000252202.1	ENSG00000233654.1	ENSG00000267868.1	ENSG00000277007.1	ENSG00000257108.1	ENSG00000133131.13	ENSG00000204650.12	ENSG00000225975.5	ENSG00000224559.2	ENSG00000227066.1
604	ENSG00000131016.15	ENSG00000005339.11	ENSG00000077935.15	ENSG00000254995.4	ENSG00000242615.1	ENSG00000241717.1	ENSG00000118418.13	ENSG00000243910.6	ENSG00000233288.1	ENSG00000236296.6	ENSG00000260592.1	ENSG00000236790.4	ENSG00000266036.1	ENSG00000107104.17	ENSG00000261659.2	ENSG00000249471.6	ENSG00000253102.1	ENSG00000261572.1	ENSG00000257727.4	ENSG00000198502.5	ENSG00000236137.1	ENSG00000142657.19	ENSG00000233016.5	ENSG00000267940.1	ENSG00000277013.1	ENSG00000257126.4	ENSG00000055044.9	ENSG00000204590.11	ENSG00000260917.1	ENSG00000224411.3	ENSG00000227070.1
605	ENSG00000131788.14	ENSG00000004534.13	ENSG00000078814.14	ENSG00000254837.2	ENSG00000242575.1	ENSG00000241990.4	ENSG00000219992.2	ENSG00000241269.1	ENSG00000268628.2	ENSG00000236307.2	ENSG00000260628.4	ENSG00000236947.4	ENSG00000266074.7	ENSG00000102302.7	ENSG00000262003.1	ENSG00000249715.8	ENSG00000253106.1	ENSG00000261650.1	ENSG00000255503.1	ENSG00000259134.4	ENSG00000236266.1	ENSG00000231063.1	ENSG00000232284.6	ENSG00000267470.4	ENSG00000277022.1	ENSG00000253658.4	ENSG00000263006.5	ENSG00000235750.8	ENSG00000260910.1	ENSG00000281468.1	ENSG00000227076.1
606	ENSG00000254164.1	ENSG00000267040.5	ENSG00000079462.6	ENSG00000258760.1	ENSG00000242574.7	ENSG00000242082.1	ENSG00000219438.7	ENSG00000241370.4	ENSG00000269113.3	ENSG00000275805.1	ENSG00000260747.1	ENSG00000236972.2	ENSG00000266173.4	ENSG00000076706.13	ENSG00000261654.1	ENSG00000249746.1	ENSG00000253161.4	ENSG00000260704.1	ENSG00000255571.5	ENSG00000258875.4	ENSG00000236452.1	ENSG00000118503.13	ENSG00000232310.5	ENSG00000268223.2	ENSG00000277072.3	ENSG00000253731.2	ENSG00000224287.2	ENSG00000235743.1	ENSG00000260855.1	ENSG00000281560.1	ENSG00000227081.5
607	ENSG00000254176.1	ENSG00000266904.4	ENSG00000081913.12	ENSG00000255512.1	ENSG00000246223.7	ENSG00000242136.1	ENSG00000075624.12	ENSG00000241456.1	ENSG00000265933.4	ENSG00000239002.3	ENSG00000260810.1	ENSG00000164919.9	ENSG00000264707.1	ENSG00000069011.14	ENSG00000261582.1	ENSG00000251359.4	ENSG00000253171.1	ENSG00000259781.1	ENSG00000255874.2	ENSG00000258824.2	ENSG00000234801.3	ENSG00000009765.13	ENSG00000232324.1	ENSG00000266903.1	ENSG00000277142.1	ENSG00000253746.1	ENSG00000225630.1	ENSG00000235655.3	ENSG00000260837.1	ENSG00000281641.1	ENSG00000227172.2
608	ENSG00000254338.1	ENSG00000231721.5	ENSG00000084070.10	ENSG00000256694.1	ENSG00000246174.6	ENSG00000242262.1	ENSG00000221983.6	ENSG00000241472.5	ENSG00000187955.10	ENSG00000275784.1	ENSG00000260910.1	ENSG00000163975.10	ENSG00000266208.1	ENSG00000104325.5	ENSG00000261548.1	ENSG00000251252.1	ENSG00000253196.1	ENSG00000260804.3	ENSG00000256028.2	ENSG00000258818.3	ENSG00000235027.1	ENSG00000137218.9	ENSG00000234171.2	ENSG00000266910.1	ENSG00000277157.1	ENSG00000253797.2	ENSG00000225648.4	ENSG00000235644.1	ENSG00000223392.1	ENSG00000229797.1	ENSG00000227200.1
609	ENSG00000254340.1	ENSG00000266066.1	ENSG00000085117.10	ENSG00000256898.1	ENSG00000246090.5	ENSG00000242299.1	ENSG00000221990.4	ENSG00000249852.1	ENSG00000267302.4	ENSG00000234996.3	ENSG00000260949.1	ENSG00000163947.10	ENSG00000266265.2	ENSG00000103196.10	ENSG00000261468.1	ENSG00000254093.7	ENSG00000253200.1	ENSG00000260886.1	ENSG00000256124.4	ENSG00000197822.9	ENSG00000235078.1	ENSG00000139629.14	ENSG00000234176.1	ENSG00000266936.1	ENSG00000277159.1	ENSG00000253981.4	ENSG00000225756.1	ENSG00000236144.5	ENSG00000260807.5	ENSG00000228340.4	ENSG00000227232.5
610	ENSG00000239605.7	ENSG00000266088.4	ENSG00000085872.13	ENSG00000257207.5	ENSG00000245937.6	ENSG00000281692.1	ENSG00000221994.9	ENSG00000249602.1	ENSG00000267284.1	ENSG00000235033.6	ENSG00000259485.1	ENSG00000163814.6	ENSG00000266274.2	ENSG00000071054.14	ENSG00000261428.2	ENSG00000253844.1	ENSG00000253251.2	ENSG00000260923.4	ENSG00000256229.6	ENSG00000275764.1	ENSG00000233859.2	ENSG00000112992.15	ENSG00000234281.4	ENSG00000266962.2	ENSG00000277224.1	ENSG00000252992.1	ENSG00000223018.1	ENSG00000235641.4	ENSG00000260698.1	ENSG00000245248.6	ENSG00000227262.3
611	ENSG00000239528.1	ENSG00000266338.5	ENSG00000266420.2	ENSG00000257350.1	ENSG00000248429.4	ENSG00000281731.1	ENSG00000222011.7	ENSG00000241547.1	ENSG00000253276.2	ENSG00000235166.6	ENSG00000259523.1	ENSG00000163754.16	ENSG00000266278.1	ENSG00000114854.6	ENSG00000261371.4	ENSG00000254415.3	ENSG00000253284.2	ENSG00000259478.2	ENSG00000256340.7	ENSG00000275793.1	ENSG00000233895.1	ENSG00000109323.7	ENSG00000234284.5	ENSG00000266964.4	ENSG00000277283.1	ENSG00000253030.1	ENSG00000222931.1	ENSG00000204525.13	ENSG00000225107.1	ENSG00000255745.1	ENSG00000230595.1
612	ENSG00000238271.2	ENSG00000179104.7	ENSG00000266412.4	ENSG00000257354.2	ENSG00000248334.5	ENSG00000281769.1	ENSG00000222020.2	ENSG00000250564.1	ENSG00000253284.2	ENSG00000235194.7	ENSG00000260461.1	ENSG00000276182.1	ENSG00000266338.5	ENSG00000224982.3	ENSG00000261295.1	ENSG00000254521.5	ENSG00000253300.1	ENSG00000259495.2	ENSG00000256463.7	ENSG00000197892.11	ENSG00000235831.5	ENSG00000107242.16	ENSG00000234352.8	ENSG00000266980.1	ENSG00000277290.1	ENSG00000253105.4	ENSG00000222838.1	ENSG00000204520.11	ENSG00000223612.3	ENSG00000243710.6	ENSG00000276231.3
613	ENSG00000238222.3	ENSG00000180251.4	ENSG00000266405.3	ENSG00000257842.4	ENSG00000237857.2	ENSG00000281903.1	ENSG00000222030.1	ENSG00000250122.1	ENSG00000186910.3	ENSG00000235221.1	ENSG00000259683.1	ENSG00000268186.1	ENSG00000266402.3	ENSG00000263013.1	ENSG00000261286.1	ENSG00000253545.1	ENSG00000254428.1	ENSG00000259590.1	ENSG00000256525.5	ENSG00000198189.9	ENSG00000234118.1	ENSG00000107863.15	ENSG00000234353.2	ENSG00000267078.1	ENSG00000277383.1	ENSG00000253106.1	ENSG00000224557.6	ENSG00000235609.7	ENSG00000223501.7	ENSG00000243232.4	ENSG00000230551.4
614	ENSG00000281131.1	ENSG00000180354.14	ENSG00000266371.1	ENSG00000255622.3	ENSG00000250451.4	ENSG00000242371.1	ENSG00000261215.1	ENSG00000250133.2	ENSG00000187045.15	ENSG00000235314.1	ENSG00000259884.1	ENSG00000259884.1	ENSG00000264655.1	ENSG00000263072.4	ENSG00000261269.1	ENSG00000253616.4	ENSG00000253313.4	ENSG00000259706.1	ENSG00000256683.5	ENSG00000198363.14	ENSG00000234241.1	ENSG00000109321.9	ENSG00000234465.9	ENSG00000267119.1	ENSG00000277511.1	ENSG00000253196.1	ENSG00000224546.2	ENSG00000235595.1	ENSG00000222267.1	ENSG00000243107.1	ENSG00000234268.1
615	ENSG00000281288.1	ENSG00000272821.1	ENSG00000206699.1	ENSG00000254827.4	ENSG00000100813.13	ENSG00000254369.5	ENSG00000261087.1	ENSG00000250167.1	ENSG00000187097.11	ENSG00000235726.4	ENSG00000259933.5	ENSG00000123240.15	ENSG00000263826.1	ENSG00000225206.5	ENSG00000261072.2	ENSG00000253671.1	ENSG00000253320.4	ENSG00000255545.6	ENSG00000272831.1	ENSG00000228221.4	ENSG00000234335.1	ENSG00000120756.11	ENSG00000234494.6	ENSG00000267123.4	ENSG00000263812.4	ENSG00000253305.2	ENSG00000225762.1	ENSG00000259845.1	ENSG00000222383.1	ENSG00000242814.2	ENSG00000234062.6
616	ENSG00000281344.1	ENSG00000272674.3	ENSG00000254287.1	ENSG00000255750.4	ENSG00000250748.5	ENSG00000254389.3	ENSG00000261068.2	ENSG00000250223.1	ENSG00000187260.14	ENSG00000235652.6	ENSG00000259985.1	ENSG00000105669.11	ENSG00000264007.1	ENSG00000225200.2	ENSG00000223482.6	ENSG00000253824.1	ENSG00000251893.2	ENSG00000255823.2	ENSG00000272578.4	ENSG00000196205.8	ENSG00000234350.3	ENSG00000130768.13	ENSG00000213977.6	ENSG00000267160.1	ENSG00000263826.1	ENSG00000253317.1	ENSG00000263155.4	ENSG00000259834.1	ENSG00000222585.1	ENSG00000242732.4	ENSG00000281207.1
617	ENSG00000281501.1	ENSG00000272578.4	ENSG00000254263.1	ENSG00000255974.5	ENSG00000250742.1	ENSG00000254485.4	ENSG00000261067.5	ENSG00000250230.2	ENSG00000187268.10	ENSG00000274307.1	ENSG00000260174.1	ENSG00000106066.12	ENSG00000260101.1	ENSG00000225190.7	ENSG00000223652.2	ENSG00000252680.1	ENSG00000252069.1	ENSG00000253227.1	ENSG00000272456.1	ENSG00000271366.1	ENSG00000234378.1	ENSG00000131002.10	ENSG00000214049.6	ENSG00000267194.1	ENSG00000263898.1	ENSG00000253326.2	ENSG00000225764.1	ENSG00000235961.5	ENSG00000222691.1	ENSG00000242686.4	ENSG00000234089.1
618	ENSG00000281655.1	ENSG00000248385.6	ENSG00000254231.1	ENSG00000256234.1	ENSG00000250644.2	ENSG00000239523.4	ENSG00000223960.5	ENSG00000250423.2	ENSG00000187634.9	ENSG00000237281.1	ENSG00000260193.1	ENSG00000107331.15	ENSG00000264070.1	ENSG00000261082.1	ENSG00000222041.9	ENSG00000251204.1	ENSG00000252112.1	ENSG00000255874.2	ENSG00000261625.1	ENSG00000259674.1	ENSG00000234701.1	ENSG00000132680.9	ENSG00000234511.7	ENSG00000267206.4	ENSG00000253328.2	ENSG00000253330.1	ENSG00000225783.5	ENSG00000236307.2	ENSG00000222788.1	ENSG00000242599.6	ENSG00000234108.1
619	ENSG00000104332.10	ENSG00000267193.4	ENSG00000211661.2	ENSG00000256417.1	ENSG00000250588.5	ENSG00000239473.1	ENSG00000075223.12	ENSG00000250451.4	ENSG00000188997.6	ENSG00000239265.4	ENSG00000260209.1	ENSG00000216775.2	ENSG00000261659.2	ENSG00000224650.2	ENSG00000262296.1	ENSG00000253161.4	ENSG00000252136.1	ENSG00000253426.4	ENSG00000261586.2	ENSG00000074660.14	ENSG00000233093.4	ENSG00000120549.14	ENSG00000234602.6	ENSG00000267216.1	ENSG00000251787.1	ENSG00000251810.1	ENSG00000225864.1	ENSG00000206705.1	ENSG00000222791.1	ENSG00000249695.5	ENSG00000281332.1
620	ENSG00000102910.12	ENSG00000267218.2	ENSG00000211598.2	ENSG00000256525.5	ENSG00000250584.2	ENSG00000239335.4	ENSG00000216624.2	ENSG00000250475.1	ENSG00000269186.1	ENSG00000239382.9	ENSG00000258811.1	ENSG00000271192.1	ENSG00000261737.1	ENSG00000224666.3	ENSG00000262049.1	ENSG00000253209.1	ENSG00000252266.1	ENSG00000253552.6	ENSG00000273474.1	ENSG00000074276.9	ENSG00000236058.3	ENSG00000116406.17	ENSG00000234616.7	ENSG00000267243.4	ENSG00000251975.1	ENSG00000253633.1	ENSG00000225559.1	ENSG00000265944.1	ENSG00000222808.1	ENSG00000249786.6	ENSG00000204389.9
621	ENSG00000102547.17	ENSG00000252311.1	ENSG00000211611.2	ENSG00000256628.3	ENSG00000250470.1	ENSG00000239218.2	ENSG00000218891.4	ENSG00000250569.1	ENSG00000253320.4	ENSG00000239415.1	ENSG00000260563.3	ENSG00000123908.10	ENSG00000261804.1	ENSG00000261189.1	ENSG00000117228.9	ENSG00000251927.1	ENSG00000252483.1	ENSG00000253574.4	ENSG00000266028.6	ENSG00000068308.12	ENSG00000235806.1	ENSG00000133943.19	ENSG00000234678.1	ENSG00000267244.4	ENSG00000251977.1	ENSG00000253570.1	ENSG00000222501.1	ENSG00000124333.13	ENSG00000222894.1	ENSG00000255433.4	ENSG00000204386.9
622	ENSG00000102302.7	ENSG00000261652.2	ENSG00000211637.2	ENSG00000140199.10	ENSG00000250326.1	ENSG00000238249.2	ENSG00000216866.5	ENSG00000249593.5	ENSG00000253326.2	ENSG00000274818.1	ENSG00000260442.4	ENSG00000123485.10	ENSG00000260402.1	ENSG00000224699.7	ENSG00000116977.17	ENSG00000252186.1	ENSG00000252835.1	ENSG00000253598.1	ENSG00000269194.1	ENSG00000260121.1	ENSG00000240505.7	ENSG00000062485.17	ENSG00000214106.6	ENSG00000267251.2	ENSG00000252097.1	ENSG00000253414.2	ENSG00000263618.4	ENSG00000205403.11	ENSG00000223086.1	ENSG00000256103.2	ENSG00000204335.3
623	ENSG00000107317.10	ENSG00000231964.1	ENSG00000211640.3	ENSG00000039068.17	ENSG00000248323.4	ENSG00000129351.16	ENSG00000216977.1	ENSG00000250740.1	ENSG00000253333.1	ENSG00000274561.1	ENSG00000263990.1	ENSG00000123338.11	ENSG00000260459.2	ENSG00000224721.1	ENSG00000115221.9	ENSG00000252464.1	ENSG00000270179.1	ENSG00000253626.3	ENSG00000269058.4	ENSG00000260066.1	ENSG00000237339.4	ENSG00000053918.14	ENSG00000214107.6	ENSG00000267260.1	ENSG00000252098.1	ENSG00000255198.4	ENSG00000263001.4	ENSG00000205364.3	ENSG00000223177.1	ENSG00000278615.3	ENSG00000204304.10
624	ENSG00000105281.11	ENSG00000251969.3	ENSG00000212766.8	ENSG00000133313.13	ENSG00000250303.3	ENSG00000278175.2	ENSG00000217325.2	ENSG00000249231.6	ENSG00000253352.7	ENSG00000237534.1	ENSG00000262619.1	ENSG00000123144.9	ENSG00000260708.1	ENSG00000224805.2	ENSG00000115350.10	ENSG00000251179.1	ENSG00000253844.1	ENSG00000253649.2	ENSG00000268575.1	ENSG00000260051.1	ENSG00000240809.1	ENSG00000049759.15	ENSG00000214121.4	ENSG00000267733.4	ENSG00000252112.1	ENSG00000255769.6	ENSG00000263563.4	ENSG00000124092.11	ENSG00000223249.1	ENSG00000256232.1	ENSG00000204248.9
625	ENSG00000250131.1	ENSG00000252129.1	ENSG00000211648.2	ENSG00000132688.10	ENSG00000250295.5	ENSG00000278200.1	ENSG00000217379.2	ENSG00000249306.4	ENSG00000060237.15	ENSG00000237548.1	ENSG00000264083.1	ENSG00000218283.2	ENSG00000260711.2	ENSG00000261324.2	ENSG00000221389.1	ENSG00000236051.5	ENSG00000253837.1	ENSG00000253686.1	ENSG00000270959.1	ENSG00000260001.5	ENSG00000240854.1	ENSG00000091137.10	ENSG00000233101.9	ENSG00000267288.2	ENSG00000252174.1	ENSG00000255967.1	ENSG00000263528.6	ENSG00000205213.12	ENSG00000223298.1	ENSG00000115263.13	ENSG00000234127.7
626	ENSG00000243753.4	ENSG00000252186.1	ENSG00000211649.3	ENSG00000130598.14	ENSG00000250230.2	ENSG00000278219.1	ENSG00000218014.1	ENSG00000249375.6	ENSG00000064270.11	ENSG00000237567.1	ENSG00000264204.2	ENSG00000271314.1	ENSG00000260910.1	ENSG00000263232.2	ENSG00000221539.1	ENSG00000231119.2	ENSG00000254510.1	ENSG00000253710.2	ENSG00000265688.1	ENSG00000259953.1	ENSG00000240914.1	ENSG00000114861.17	ENSG00000212901.3	ENSG00000269899.1	ENSG00000250978.4	ENSG00000256128.4	ENSG00000263305.1	ENSG00000266066.1	ENSG00000223309.1	ENSG00000225493.1	ENSG00000234155.1
627	ENSG00000253846.2	ENSG00000252198.1	ENSG00000211652.2	ENSG00000102158.18	ENSG00000250221.1	ENSG00000120875.7	ENSG00000218073.1	ENSG00000249456.1	ENSG00000064393.14	ENSG00000274487.1	ENSG00000264235.4	ENSG00000186407.6	ENSG00000260941.1	ENSG00000225226.1	ENSG00000115616.2	ENSG00000116824.4	ENSG00000254531.1	ENSG00000253910.2	ENSG00000265869.1	ENSG00000259846.1	ENSG00000238251.2	ENSG00000137501.15	ENSG00000211946.3	ENSG00000264343.4	ENSG00000250986.1	ENSG00000256525.5	ENSG00000222832.1	ENSG00000266036.1	ENSG00000223313.1	ENSG00000225663.6	ENSG00000234191.1
628	ENSG00000253865.1	ENSG00000252206.1	ENSG00000211653.2	ENSG00000127129.8	ENSG00000250144.1	ENSG00000237620.1	ENSG00000218175.2	ENSG00000249506.3	ENSG00000269946.1	ENSG00000236501.4	ENSG00000264456.1	ENSG00000185963.12	ENSG00000261008.5	ENSG00000263335.1	ENSG00000115760.12	ENSG00000051382.7	ENSG00000254602.1	ENSG00000252690.3	ENSG00000270813.2	ENSG00000259823.4	ENSG00000238290.1	ENSG00000119714.9	ENSG00000211949.3	ENSG00000264453.1	ENSG00000251015.1	ENSG00000256552.2	ENSG00000223107.1	ENSG00000265982.1	ENSG00000223318.1	ENSG00000225765.1	ENSG00000234284.5
629	ENSG00000253936.1	ENSG00000252297.1	ENSG00000211658.2	ENSG00000127511.8	ENSG00000250140.1	ENSG00000237523.1	ENSG00000218313.1	ENSG00000249509.1	ENSG00000269404.5	ENSG00000274460.1	ENSG00000264604.1	ENSG00000185721.10	ENSG00000259523.1	ENSG00000114573.8	ENSG00000116663.9	ENSG00000100600.13	ENSG00000254614.2	ENSG00000252743.1	ENSG00000265933.4	ENSG00000259503.1	ENSG00000239218.2	ENSG00000124098.9	ENSG00000239552.2	ENSG00000264577.1	ENSG00000251039.2	ENSG00000255182.2	ENSG00000225548.4	ENSG00000265975.1	ENSG00000223345.3	ENSG00000224132.2	ENSG00000233968.5
630	ENSG00000254039.1	ENSG00000252451.1	ENSG00000211660.3	ENSG00000075275.15	ENSG00000250067.10	ENSG00000237513.1	ENSG00000218336.6	ENSG00000249550.5	ENSG00000269343.5	ENSG00000237037.8	ENSG00000261934.2	ENSG00000185477.4	ENSG00000259663.2	ENSG00000224877.3	ENSG00000116741.7	ENSG00000103569.8	ENSG00000270532.1	ENSG00000252965.1	ENSG00000266053.2	ENSG00000082014.15	ENSG00000239268.2	ENSG00000124214.18	ENSG00000239556.2	ENSG00000261934.2	ENSG00000251061.2	ENSG00000255226.1	ENSG00000261087.1	ENSG00000265843.2	ENSG00000223350.2	ENSG00000224126.2	ENSG00000234476.1
631	ENSG00000280212.1	ENSG00000231758.2	ENSG00000211663.2	ENSG00000127528.5	ENSG00000249119.1	ENSG00000237439.1	ENSG00000218426.5	ENSG00000241479.1	ENSG00000233276.3	ENSG00000237094.10	ENSG00000262049.1	ENSG00000185339.7	ENSG00000259768.5	ENSG00000261371.4	ENSG00000116962.13	ENSG00000102837.6	ENSG00000270307.1	ENSG00000253102.1	ENSG00000267119.1	ENSG00000197165.9	ENSG00000237350.1	ENSG00000124237.5	ENSG00000239569.3	ENSG00000262484.1	ENSG00000251247.8	ENSG00000253373.1	ENSG00000223360.1	ENSG00000236336.1	ENSG00000223356.1	ENSG00000224122.1	ENSG00000234511.7
632	ENSG00000280268.1	ENSG00000231877.1	ENSG00000254221.2	ENSG00000138668.17	ENSG00000249158.5	ENSG00000134121.8	ENSG00000218476.2	ENSG00000241717.1	ENSG00000233208.4	ENSG00000237119.1	ENSG00000262246.4	ENSG00000184828.8	ENSG00000259802.1	ENSG00000224897.5	ENSG00000222014.5	ENSG00000102317.16	ENSG00000253400.1	ENSG00000253161.4	ENSG00000266173.4	ENSG00000228037.1	ENSG00000235621.7	ENSG00000124641.13	ENSG00000237437.1	ENSG00000262558.1	ENSG00000251359.4	ENSG00000254092.1	ENSG00000261254.2	ENSG00000265808.3	ENSG00000223358.4	ENSG00000224109.1	ENSG00000234513.1
633	ENSG00000280351.2	ENSG00000069956.10	ENSG00000211677.2	ENSG00000138109.9	ENSG00000249209.2	ENSG00000253281.5	ENSG00000218537.1	ENSG00000260220.4	ENSG00000233056.2	ENSG00000237202.1	ENSG00000262884.1	ENSG00000184575.10	ENSG00000259807.1	ENSG00000224914.2	ENSG00000221995.5	ENSG00000101439.7	ENSG00000253477.4	ENSG00000253177.1	ENSG00000266200.5	ENSG00000227906.6	ENSG00000237463.4	ENSG00000137642.11	ENSG00000237441.8	ENSG00000262814.5	ENSG00000251429.1	ENSG00000254319.4	ENSG00000261239.5	ENSG00000265790.1	ENSG00000223361.5	ENSG00000223956.1	ENSG00000234664.1
634	ENSG00000280375.1	ENSG00000066777.7	ENSG00000211679.2	ENSG00000137691.11	ENSG00000249264.1	ENSG00000253341.1	ENSG00000223968.1	ENSG00000236875.3	ENSG00000270210.1	ENSG00000235374.2	ENSG00000260293.2	ENSG00000218018.2	ENSG00000259863.1	ENSG00000261325.1	ENSG00000221837.5	ENSG00000134258.15	ENSG00000270299.1	ENSG00000253190.3	ENSG00000266236.1	ENSG00000227799.1	ENSG00000237476.1	ENSG00000138061.10	ENSG00000237457.5	ENSG00000262877.4	ENSG00000251442.4	ENSG00000254473.1	ENSG00000261215.1	ENSG00000265763.3	ENSG00000223374.1	ENSG00000243829.1	ENSG00000204177.9
635	ENSG00000280432.1	ENSG00000066468.19	ENSG00000211747.3	ENSG00000137547.7	ENSG00000248240.1	ENSG00000247315.3	ENSG00000223803.1	ENSG00000237664.1	ENSG00000270872.2	ENSG00000235524.1	ENSG00000263335.1	ENSG00000218347.2	ENSG00000259985.1	ENSG00000115468.10	ENSG00000221844.2	ENSG00000051523.9	ENSG00000270210.1	ENSG00000253214.1	ENSG00000266369.1	ENSG00000227777.1	ENSG00000237596.5	ENSG00000137266.13	ENSG00000237512.5	ENSG00000262979.1	ENSG00000251580.1	ENSG00000254503.1	ENSG00000223350.2	ENSG00000265737.1	ENSG00000261428.2	ENSG00000254806.4	ENSG00000204103.3
636	ENSG00000280600.1	ENSG00000065150.17	ENSG00000211772.7	ENSG00000101443.16	ENSG00000248170.1	ENSG00000244617.2	ENSG00000223930.4	ENSG00000237773.4	ENSG00000270722.1	ENSG00000235530.5	ENSG00000261146.1	ENSG00000179344.15	ENSG00000261594.3	ENSG00000225355.1	ENSG00000221859.2	ENSG00000105193.7	ENSG00000253553.4	ENSG00000254681.5	ENSG00000266378.1	ENSG00000271943.1	ENSG00000237821.1	ENSG00000116514.15	ENSG00000237517.7	ENSG00000263126.1	ENSG00000251584.1	ENSG00000254612.2	ENSG00000223313.1	ENSG00000265688.1	ENSG00000261324.2	ENSG00000254990.4	ENSG00000204052.4
637	ENSG00000280890.1	ENSG00000231856.2	ENSG00000264772.4	ENSG00000065427.13	ENSG00000100373.8	ENSG00000244586.1	ENSG00000225172.4	ENSG00000237950.1	ENSG00000270673.1	ENSG00000275223.1	ENSG00000261235.1	ENSG00000266405.3	ENSG00000261455.1	ENSG00000262943.6	ENSG00000221864.4	ENSG00000118514.12	ENSG00000253642.4	ENSG00000254615.2	ENSG00000266402.3	ENSG00000271871.1	ENSG00000153310.17	ENSG00000010256.9	ENSG00000237541.3	ENSG00000263264.1	ENSG00000251596.1	ENSG00000254647.5	ENSG00000223198.1	ENSG00000265574.1	ENSG00000261221.3	ENSG00000132635.15	ENSG00000203950.6
638	ENSG00000017483.13	ENSG00000231789.2	ENSG00000264663.1	ENSG00000060656.18	ENSG00000100628.10	ENSG00000244355.6	ENSG00000110031.11	ENSG00000238086.5	ENSG00000270647.4	ENSG00000232294.4	ENSG00000261437.1	ENSG00000211964.3	ENSG00000261327.4	ENSG00000115107.18	ENSG00000221867.7	ENSG00000003436.13	ENSG00000253643.4	ENSG00000254413.7	ENSG00000270761.1	ENSG00000271816.1	ENSG00000236480.1	ENSG00000117724.11	ENSG00000237659.1	ENSG00000263345.1	ENSG00000251602.5	ENSG00000142303.12	ENSG00000223177.1	ENSG00000265554.1	ENSG00000261220.2	ENSG00000255326.1	ENSG00000203867.7
639	ENSG00000112419.13	ENSG00000231770.4	ENSG00000264655.1	ENSG00000103485.16	ENSG00000249915.6	ENSG00000244300.2	ENSG00000110002.14	ENSG00000236497.1	ENSG00000270605.1	ENSG00000232354.6	ENSG00000261572.1	ENSG00000213015.7	ENSG00000264538.5	ENSG00000099341.10	ENSG00000221869.4	ENSG00000006118.13	ENSG00000253652.1	ENSG00000254761.1	ENSG00000270189.1	ENSG00000271781.1	ENSG00000236772.1	ENSG00000105894.10	ENSG00000237686.5	ENSG00000269927.1	ENSG00000251615.3	ENSG00000230747.1	ENSG00000223117.1	ENSG00000236424.6	ENSG00000261195.1	ENSG00000086589.10	ENSG00000203859.8
640	ENSG00000243321.3	ENSG00000253120.1	ENSG00000264644.1	ENSG00000087074.7	ENSG00000249861.3	ENSG00000123374.9	ENSG00000109814.10	ENSG00000236710.1	ENSG00000270558.1	ENSG00000232434.2	ENSG00000261764.1	ENSG00000213020.7	ENSG00000264107.1	ENSG00000099953.8	ENSG00000221880.3	ENSG00000008086.9	ENSG00000253661.1	ENSG00000256053.6	ENSG00000267250.1	ENSG00000271751.1	ENSG00000249641.2	ENSG00000129128.11	ENSG00000237753.1	ENSG00000261143.1	ENSG00000253341.1	ENSG00000143401.13	ENSG00000261188.1	ENSG00000236397.3	ENSG00000261126.6	ENSG00000081479.11	ENSG00000276850.3
641	ENSG00000241852.8	ENSG00000109079.8	ENSG00000233845.1	ENSG00000003137.7	ENSG00000249859.6	ENSG00000120332.14	ENSG00000109452.11	ENSG00000236834.1	ENSG00000270504.1	ENSG00000232450.1	ENSG00000261799.1	ENSG00000213064.8	ENSG00000264177.1	ENSG00000225950.6	ENSG00000221983.6	ENSG00000011600.10	ENSG00000253666.1	ENSG00000256060.2	ENSG00000267041.4	ENSG00000078114.17	ENSG00000249574.1	ENSG00000106780.8	ENSG00000237857.2	ENSG00000261409.1	ENSG00000253326.2	ENSG00000136824.17	ENSG00000261183.4	ENSG00000259828.1	ENSG00000123636.16	ENSG00000079689.12	ENSG00000233098.7
642	ENSG00000242963.1	ENSG00000121858.9	ENSG00000254143.1	ENSG00000001036.12	ENSG00000249803.4	ENSG00000278616.1	ENSG00000109255.10	ENSG00000236846.1	ENSG00000270503.1	ENSG00000232472.1	ENSG00000260259.1	ENSG00000213088.8	ENSG00000264235.4	ENSG00000225921.5	ENSG00000221883.2	ENSG00000013306.14	ENSG00000253741.1	ENSG00000256124.4	ENSG00000261526.2	ENSG00000087470.16	ENSG00000249378.4	ENSG00000104853.14	ENSG00000237989.1	ENSG00000261526.2	ENSG00000250091.2	ENSG00000089685.13	ENSG00000261070.1	ENSG00000259781.1	ENSG00000221869.4	ENSG00000076826.8	ENSG00000233125.2
643	ENSG00000242808.6	ENSG00000182307.11	ENSG00000254162.1	ENSG00000112796.8	ENSG00000249709.6	ENSG00000280924.1	ENSG00000260233.3	ENSG00000237002.5	ENSG00000270388.1	ENSG00000232515.1	ENSG00000268575.1	ENSG00000266166.2	ENSG00000264343.4	ENSG00000099994.10	ENSG00000221887.5	ENSG00000105640.11	ENSG00000258038.4	ENSG00000256229.6	ENSG00000267855.4	ENSG00000274021.1	ENSG00000255145.2	ENSG00000015133.17	ENSG00000238083.6	ENSG00000261583.1	ENSG00000253320.4	ENSG00000089916.16	ENSG00000225507.1	ENSG00000206712.1	ENSG00000221878.9	ENSG00000076770.13	ENSG00000234009.1
644	ENSG00000242687.2	ENSG00000231226.1	ENSG00000211642.2	ENSG00000085276.16	ENSG00000249695.5	ENSG00000280969.1	ENSG00000260231.1	ENSG00000237517.7	ENSG00000270259.2	ENSG00000232648.3	ENSG00000268403.2	ENSG00000266208.1	ENSG00000264391.2	ENSG00000100241.19	ENSG00000221944.4	ENSG00000105643.8	ENSG00000259361.4	ENSG00000256235.1	ENSG00000269964.2	ENSG00000197122.10	ENSG00000255833.1	ENSG00000065809.12	ENSG00000238105.6	ENSG00000261616.1	ENSG00000253598.1	ENSG00000090104.10	ENSG00000261069.3	ENSG00000266709.1	ENSG00000222345.1	ENSG00000255277.3	ENSG00000233901.4
645	ENSG00000242580.1	ENSG00000231177.4	ENSG00000211951.2	ENSG00000132361.15	ENSG00000249673.5	ENSG00000281079.1	ENSG00000260174.1	ENSG00000237202.1	ENSG00000270179.1	ENSG00000232767.1	ENSG00000270809.1	ENSG00000266401.1	ENSG00000264456.1	ENSG00000225762.1	ENSG00000221949.5	ENSG00000117115.11	ENSG00000271811.1	ENSG00000256340.7	ENSG00000267302.4	ENSG00000274024.1	ENSG00000256151.1	ENSG00000074410.12	ENSG00000238120.1	ENSG00000264448.3	ENSG00000253679.1	ENSG00000099795.5	ENSG00000261068.2	ENSG00000207173.1	ENSG00000222222.1	ENSG00000255226.1	ENSG00000233251.6
646	ENSG00000246640.1	ENSG00000231154.1	ENSG00000212747.4	ENSG00000125726.9	ENSG00000249669.6	ENSG00000281392.1	ENSG00000260160.1	ENSG00000237242.1	ENSG00000233041.7	ENSG00000232838.3	ENSG00000278291.1	ENSG00000220920.1	ENSG00000264513.1	ENSG00000225675.2	ENSG00000221953.5	ENSG00000089351.13	ENSG00000263956.4	ENSG00000256393.1	ENSG00000267461.1	ENSG00000274104.1	ENSG00000256223.4	ENSG00000083857.12	ENSG00000238164.5	ENSG00000264278.1	ENSG00000253696.2	ENSG00000100664.9	ENSG00000225131.2	ENSG00000207175.1	ENSG00000223511.4	ENSG00000255182.2	ENSG00000234906.7
647	ENSG00000247363.2	ENSG00000231119.2	ENSG00000264201.1	ENSG00000078668.12	ENSG00000249593.5	ENSG00000101280.7	ENSG00000260032.1	ENSG00000237265.4	ENSG00000270170.1	ENSG00000232871.7	ENSG00000279088.1	ENSG00000218980.2	ENSG00000261888.1	ENSG00000100612.12	ENSG00000117020.15	ENSG00000107130.8	ENSG00000265399.1	ENSG00000254859.1	ENSG00000267484.1	ENSG00000274114.1	ENSG00000256340.7	ENSG00000086696.9	ENSG00000238178.5	ENSG00000264644.1	ENSG00000253706.4	ENSG00000117500.11	ENSG00000225151.9	ENSG00000207180.1	ENSG00000222086.1	ENSG00000255147.1	ENSG00000236257.1
648	ENSG00000247844.1	ENSG00000231113.2	ENSG00000215068.6	ENSG00000139219.16	ENSG00000249592.4	ENSG00000101191.15	ENSG00000260001.5	ENSG00000235649.2	ENSG00000270055.1	ENSG00000231345.3	ENSG00000279207.1	ENSG00000220749.4	ENSG00000261217.2	ENSG00000100941.7	ENSG00000114857.16	ENSG00000056736.8	ENSG00000265415.1	ENSG00000254109.4	ENSG00000267523.1	ENSG00000274253.3	ENSG00000256546.1	ENSG00000067057.15	ENSG00000236540.6	ENSG00000264222.1	ENSG00000253731.2	ENSG00000136450.11	ENSG00000225177.4	ENSG00000207181.1	ENSG00000223547.8	ENSG00000248265.1	ENSG00000236266.1
649	ENSG00000253077.1	ENSG00000230896.1	ENSG00000215105.4	ENSG00000133678.12	ENSG00000249364.4	ENSG00000101079.19	ENSG00000225138.6	ENSG00000235683.1	ENSG00000252076.1	ENSG00000270093.1	ENSG00000279220.1	ENSG00000218991.1	ENSG00000262061.4	ENSG00000263567.1	ENSG00000221957.7	ENSG00000075643.5	ENSG00000267244.4	ENSG00000254996.4	ENSG00000267623.3	ENSG00000274312.1	ENSG00000254764.1	ENSG00000138668.17	ENSG00000236670.1	ENSG00000264755.1	ENSG00000253854.1	ENSG00000121152.8	ENSG00000225217.1	ENSG00000207296.1	ENSG00000223573.5	ENSG00000248370.1	ENSG00000236304.1
650	ENSG00000254910.1	ENSG00000230844.2	ENSG00000215154.5	ENSG00000108654.10	ENSG00000243335.7	ENSG00000101040.18	ENSG00000225177.4	ENSG00000235919.4	ENSG00000252122.1	ENSG00000231999.5	ENSG00000279259.1	ENSG00000250988.6	ENSG00000262246.4	ENSG00000115310.16	ENSG00000114331.11	ENSG00000119535.16	ENSG00000263724.1	ENSG00000255142.1	ENSG00000267707.2	ENSG00000274460.1	ENSG00000255035.2	ENSG00000100350.13	ENSG00000236699.7	ENSG00000264937.1	ENSG00000253878.4	ENSG00000106628.9	ENSG00000225234.1	ENSG00000207426.1	ENSG00000259877.2	ENSG00000248383.4	ENSG00000236383.6
651	ENSG00000114019.13	ENSG00000230704.1	ENSG00000215158.8	ENSG00000135521.8	ENSG00000243449.5	ENSG00000110799.12	ENSG00000226833.4	ENSG00000236028.1	ENSG00000252150.1	ENSG00000232006.7	ENSG00000277954.1	ENSG00000251320.1	ENSG00000262370.4	ENSG00000225644.1	ENSG00000222047.7	ENSG00000119777.17	ENSG00000263766.4	ENSG00000255145.2	ENSG00000267838.2	ENSG00000274641.1	ENSG00000255354.1	ENSG00000099769.5	ENSG00000236723.2	ENSG00000265118.4	ENSG00000253948.1	ENSG00000001617.10	ENSG00000225416.1	ENSG00000267272.4	ENSG00000223648.3	ENSG00000248469.1	ENSG00000236439.4
652	ENSG00000114631.10	ENSG00000230630.2	ENSG00000215190.7	ENSG00000119383.18	ENSG00000243466.1	ENSG00000111540.14	ENSG00000225285.1	ENSG00000236120.5	ENSG00000252174.1	ENSG00000232084.4	ENSG00000277969.1	ENSG00000251339.4	ENSG00000262601.1	ENSG00000225614.2	ENSG00000222179.1	ENSG00000119888.9	ENSG00000263818.4	ENSG00000255182.2	ENSG00000268041.1	ENSG00000196502.10	ENSG00000255442.1	ENSG00000100941.7	ENSG00000236740.5	ENSG00000265178.1	ENSG00000253982.1	ENSG00000004777.17	ENSG00000225434.2	ENSG00000267249.1	ENSG00000223685.4	ENSG00000243896.3	ENSG00000280924.1
653	ENSG00000116774.10	ENSG00000253408.4	ENSG00000215252.10	ENSG00000099937.9	ENSG00000241105.1	ENSG00000111907.19	ENSG00000225489.5	ENSG00000237594.2	ENSG00000252218.1	ENSG00000232224.4	ENSG00000278000.1	ENSG00000251468.2	ENSG00000262681.2	ENSG00000225518.2	ENSG00000222305.1	ENSG00000121671.10	ENSG00000263823.1	ENSG00000255224.1	ENSG00000267040.5	ENSG00000196975.13	ENSG00000255399.3	ENSG00000238198.1	ENSG00000236761.5	ENSG00000265359.1	ENSG00000252621.1	ENSG00000008300.13	ENSG00000225470.5	ENSG00000267244.4	ENSG00000223714.1	ENSG00000243836.4	ENSG00000280954.1
654	ENSG00000116871.14	ENSG00000253481.2	ENSG00000215529.11	ENSG00000119514.6	ENSG00000239112.1	ENSG00000127241.15	ENSG00000225492.5	ENSG00000237510.6	ENSG00000252236.1	ENSG00000275709.1	ENSG00000278035.1	ENSG00000251478.1	ENSG00000263155.4	ENSG00000225465.8	ENSG00000222438.1	ENSG00000076513.15	ENSG00000263842.1	ENSG00000255239.1	ENSG00000269821.1	ENSG00000197020.9	ENSG00000254122.2	ENSG00000237721.1	ENSG00000236790.4	ENSG00000265413.1	ENSG00000252817.2	ENSG00000132432.12	ENSG00000224648.1	ENSG00000267169.1	ENSG00000223797.4	ENSG00000255145.2	ENSG00000280981.1
655	ENSG00000253797.2	ENSG00000253570.1	ENSG00000215790.5	ENSG00000139343.9	ENSG00000239002.3	ENSG00000278627.1	ENSG00000225507.1	ENSG00000241935.7	ENSG00000252282.1	ENSG00000235560.3	ENSG00000278318.3	ENSG00000251517.1	ENSG00000263335.1	ENSG00000225439.2	ENSG00000222682.1	ENSG00000068079.6	ENSG00000264016.2	ENSG00000255277.3	ENSG00000269463.1	ENSG00000233006.5	ENSG00000254176.1	ENSG00000237654.4	ENSG00000236824.1	ENSG00000265479.4	ENSG00000252915.1	ENSG00000132383.10	ENSG00000224568.1	ENSG00000267121.4	ENSG00000223802.6	ENSG00000254997.3	ENSG00000275358.1
656	ENSG00000253786.1	ENSG00000253636.1	ENSG00000264257.1	ENSG00000100181.20	ENSG00000238755.3	ENSG00000129521.12	ENSG00000225614.2	ENSG00000238279.1	ENSG00000252339.1	ENSG00000275747.1	ENSG00000279742.1	ENSG00000179195.14	ENSG00000148848.13	ENSG00000225362.7	ENSG00000222898.1	ENSG00000100170.8	ENSG00000266916.4	ENSG00000155189.10	ENSG00000269220.1	ENSG00000088899.13	ENSG00000254270.1	ENSG00000237550.5	ENSG00000213109.4	ENSG00000265511.1	ENSG00000253116.1	ENSG00000132170.18	ENSG00000224776.3	ENSG00000267100.1	ENSG00000223891.4	ENSG00000129009.11	ENSG00000275294.3
657	ENSG00000279792.1	ENSG00000253709.1	ENSG00000264230.6	ENSG00000100292.15	ENSG00000238741.1	ENSG00000129757.11	ENSG00000225630.1	ENSG00000241945.6	ENSG00000270906.1	ENSG00000233854.1	ENSG00000278376.1	ENSG00000179950.12	ENSG00000230897.1	ENSG00000225361.3	ENSG00000222937.1	ENSG00000090238.10	ENSG00000264057.1	ENSG00000230490.2	ENSG00000266709.1	ENSG00000233028.1	ENSG00000254332.1	ENSG00000237541.3	ENSG00000236841.6	ENSG00000263718.2	ENSG00000253123.3	ENSG00000128805.13	ENSG00000224660.1	ENSG00000267049.1	ENSG00000223960.5	ENSG00000129946.9	ENSG00000234857.2
658	ENSG00000280047.1	ENSG00000253742.1	ENSG00000264175.1	ENSG00000116017.9	ENSG00000238273.3	ENSG00000130508.9	ENSG00000225648.4	ENSG00000242173.7	ENSG00000270959.1	ENSG00000233870.1	ENSG00000278594.1	ENSG00000211625.2	ENSG00000129595.11	ENSG00000263400.5	ENSG00000223086.1	ENSG00000137161.15	ENSG00000264148.1	ENSG00000143194.11	ENSG00000266830.1	ENSG00000175445.13	ENSG00000254401.1	ENSG00000238405.1	ENSG00000239523.4	ENSG00000263874.1	ENSG00000253125.1	ENSG00000134333.12	ENSG00000262655.3	ENSG00000267002.1	ENSG00000224020.1	ENSG00000129988.5	ENSG00000234883.3
659	ENSG00000241765.2	ENSG00000253998.3	ENSG00000234616.7	ENSG00000102409.9	ENSG00000238251.2	ENSG00000240889.1	ENSG00000225663.6	ENSG00000239899.3	ENSG00000271013.1	ENSG00000233942.1	ENSG00000278677.1	ENSG00000180900.15	ENSG00000133055.7	ENSG00000224420.3	ENSG00000223113.1	ENSG00000126267.7	ENSG00000264151.4	ENSG00000111371.14	ENSG00000266973.1	ENSG00000175426.9	ENSG00000254419.1	ENSG00000238829.1	ENSG00000239521.6	ENSG00000263931.1	ENSG00000253161.4	ENSG00000133026.11	ENSG00000224227.2	ENSG00000266964.4	ENSG00000224032.5	ENSG00000278626.1	ENSG00000234899.8
660	ENSG00000241644.2	ENSG00000254046.1	ENSG00000264148.1	ENSG00000262681.2	ENSG00000238198.1	ENSG00000252282.1	ENSG00000225698.3	ENSG00000239998.4	ENSG00000252026.1	ENSG00000233999.3	ENSG00000277142.1	ENSG00000254340.1	ENSG00000110315.5	ENSG00000224470.6	ENSG00000223117.1	ENSG00000127241.15	ENSG00000264350.1	ENSG00000116690.10	ENSG00000266983.1	ENSG00000175121.10	ENSG00000255642.1	ENSG00000239344.1	ENSG00000239498.1	ENSG00000263946.1	ENSG00000253180.1	ENSG00000051128.17	ENSG00000224189.5	ENSG00000266947.1	ENSG00000224078.11	ENSG00000225180.5	ENSG00000234946.1
661	ENSG00000241566.1	ENSG00000255408.3	ENSG00000264107.1	ENSG00000262902.1	ENSG00000240954.1	ENSG00000252204.1	ENSG00000225855.5	ENSG00000240518.2	ENSG00000233030.2	ENSG00000234115.2	ENSG00000277147.3	ENSG00000128284.18	ENSG00000124785.7	ENSG00000224566.2	ENSG00000223223.1	ENSG00000127329.13	ENSG00000264522.4	ENSG00000124782.18	ENSG00000267023.4	ENSG00000174502.17	ENSG00000255433.4	ENSG00000239508.1	ENSG00000238278.3	ENSG00000263956.4	ENSG00000253210.1	ENSG00000082781.10	ENSG00000224141.4	ENSG00000266934.1	ENSG00000224086.5	ENSG00000278376.1	ENSG00000281181.1
662	ENSG00000248319.1	ENSG00000255364.1	ENSG00000264016.2	ENSG00000262877.4	ENSG00000243477.4	ENSG00000251991.1	ENSG00000225892.3	ENSG00000240859.1	ENSG00000251791.1	ENSG00000234169.1	ENSG00000277200.1	ENSG00000127824.12	ENSG00000074590.12	ENSG00000224584.2	ENSG00000224594.2	ENSG00000128340.13	ENSG00000264608.1	ENSG00000124191.16	ENSG00000270175.1	ENSG00000173548.8	ENSG00000254647.5	ENSG00000239571.1	ENSG00000211625.2	ENSG00000263990.1	ENSG00000253217.1	ENSG00000072163.17	ENSG00000262468.4	ENSG00000266718.1	ENSG00000224149.1	ENSG00000277883.1	ENSG00000234975.6
663	ENSG00000241359.1	ENSG00000182985.15	ENSG00000263990.1	ENSG00000262801.4	ENSG00000240914.1	ENSG00000251861.1	ENSG00000225932.3	ENSG00000238249.2	ENSG00000251821.1	ENSG00000234350.3	ENSG00000277386.1	ENSG00000125740.12	ENSG00000078098.12	ENSG00000265179.5	ENSG00000223309.1	ENSG00000092929.10	ENSG00000267107.5	ENSG00000109084.12	ENSG00000264662.1	ENSG00000172794.18	ENSG00000258702.1	ENSG00000238228.1	ENSG00000211611.2	ENSG00000264016.2	ENSG00000253223.1	ENSG00000066279.15	ENSG00000262406.2	ENSG00000266714.5	ENSG00000224152.1	ENSG00000277840.1	ENSG00000235027.1
664	ENSG00000241316.5	ENSG00000182175.12	ENSG00000263946.1	ENSG00000226306.6	ENSG00000240891.5	ENSG00000248475.4	ENSG00000111725.9	ENSG00000238265.1	ENSG00000251839.1	ENSG00000234352.8	ENSG00000275945.1	ENSG00000125618.15	ENSG00000118322.11	ENSG00000262884.1	ENSG00000223318.1	ENSG00000090659.16	ENSG00000267045.1	ENSG00000109475.15	ENSG00000264714.1	ENSG00000233396.6	ENSG00000259350.2	ENSG00000238260.1	ENSG00000211598.2	ENSG00000264148.1	ENSG00000253250.2	ENSG00000054654.14	ENSG00000262050.1	ENSG00000207110.1	ENSG00000224186.7	ENSG00000277797.1	ENSG00000235043.3
665	ENSG00000241158.4	ENSG00000109103.10	ENSG00000263931.1	ENSG00000262714.1	ENSG00000240857.1	ENSG00000278716.1	ENSG00000226791.5	ENSG00000238283.3	ENSG00000251867.3	ENSG00000234478.1	ENSG00000278934.1	ENSG00000125347.12	ENSG00000117616.16	ENSG00000262874.1	ENSG00000223350.2	ENSG00000106483.10	ENSG00000265190.5	ENSG00000110887.6	ENSG00000263146.2	ENSG00000233571.1	ENSG00000259367.1	ENSG00000238271.2	ENSG00000211459.2	ENSG00000264176.1	ENSG00000251639.2	ENSG00000053747.14	ENSG00000261959.1	ENSG00000207063.1	ENSG00000224189.5	ENSG00000223802.6	ENSG00000235109.6
666	ENSG00000248483.5	ENSG00000182168.13	ENSG00000263843.1	ENSG00000262691.1	ENSG00000240747.6	ENSG00000278937.1	ENSG00000223923.1	ENSG00000158850.13	ENSG00000251878.1	ENSG00000234536.1	ENSG00000279741.1	ENSG00000254228.1	ENSG00000116711.9	ENSG00000224259.4	ENSG00000223361.5	ENSG00000125971.15	ENSG00000265136.1	ENSG00000101425.11	ENSG00000264404.2	ENSG00000233732.5	ENSG00000259450.1	ENSG00000238290.1	ENSG00000211456.9	ENSG00000253161.4	ENSG00000250182.3	ENSG00000128590.4	ENSG00000223403.3	ENSG00000206991.1	ENSG00000089597.15	ENSG00000223764.2	ENSG00000235142.6
667	ENSG00000248712.6	ENSG00000215105.4	ENSG00000263818.4	ENSG00000226025.8	ENSG00000240671.2	ENSG00000279069.1	ENSG00000258914.1	ENSG00000238290.1	ENSG00000251889.1	ENSG00000234694.1	ENSG00000270607.1	ENSG00000254198.1	ENSG00000116667.11	ENSG00000264575.1	ENSG00000223373.1	ENSG00000112992.15	ENSG00000265031.1	ENSG00000134202.9	ENSG00000264546.1	ENSG00000223714.1	ENSG00000258474.1	ENSG00000238390.1	ENSG00000211452.9	ENSG00000253200.1	ENSG00000253405.1	ENSG00000128510.9	ENSG00000223485.1	ENSG00000232310.5	ENSG00000261786.1	ENSG00000223760.4	ENSG00000235275.3
668	ENSG00000248869.4	ENSG00000215041.8	ENSG00000263766.4	ENSG00000262655.3	ENSG00000240583.9	ENSG00000279154.1	ENSG00000227692.1	ENSG00000238419.1	ENSG00000251933.1	ENSG00000233077.1	ENSG00000281468.1	ENSG00000228701.1	ENSG00000079332.13	ENSG00000222037.5	ENSG00000223374.1	ENSG00000132205.9	ENSG00000264859.4	ENSG00000128284.18	ENSG00000264577.1	ENSG00000185515.13	ENSG00000258477.1	ENSG00000237491.7	ENSG00000211445.10	ENSG00000233539.4	ENSG00000248592.6	ENSG00000126218.10	ENSG00000224137.1	ENSG00000206828.1	ENSG00000261685.2	ENSG00000223553.4	ENSG00000235285.1
669	ENSG00000248890.1	ENSG00000214888.2	ENSG00000263745.4	ENSG00000262580.4	ENSG00000240399.1	ENSG00000279386.1	ENSG00000112782.14	ENSG00000239213.4	ENSG00000068078.16	ENSG00000233170.4	ENSG00000280924.1	ENSG00000254403.1	ENSG00000083168.8	ENSG00000222038.3	ENSG00000262454.1	ENSG00000131669.8	ENSG00000265519.1	ENSG00000133063.14	ENSG00000264608.1	ENSG00000223914.1	ENSG00000258572.1	ENSG00000239523.4	ENSG00000210112.1	ENSG00000240498.5	ENSG00000248693.1	ENSG00000126216.11	ENSG00000224045.1	ENSG00000259720.1	ENSG00000261643.1	ENSG00000278206.1	ENSG00000235313.1
670	ENSG00000248994.1	ENSG00000214776.8	ENSG00000214870.7	ENSG00000226266.5	ENSG00000239213.4	ENSG00000001461.15	ENSG00000111897.6	ENSG00000239332.4	ENSG00000070886.9	ENSG00000233221.5	ENSG00000280953.1	ENSG00000259527.2	ENSG00000083782.6	ENSG00000222041.9	ENSG00000262623.1	ENSG00000131459.11	ENSG00000267251.2	ENSG00000128849.10	ENSG00000262179.2	ENSG00000124260.10	ENSG00000258667.1	ENSG00000237463.4	ENSG00000210082.2	ENSG00000240849.9	ENSG00000248822.1	ENSG00000125995.14	ENSG00000223865.9	ENSG00000259585.2	ENSG00000261609.3	ENSG00000256340.7	ENSG00000235508.3
671	ENSG00000249042.4	ENSG00000214425.5	ENSG00000214826.5	ENSG00000226197.2	ENSG00000239247.3	ENSG00000241106.5	ENSG00000111799.19	ENSG00000239389.6	ENSG00000071967.10	ENSG00000233325.3	ENSG00000280981.1	ENSG00000259728.4	ENSG00000107929.13	ENSG00000222047.7	ENSG00000262655.3	ENSG00000131203.11	ENSG00000265531.2	ENSG00000121671.10	ENSG00000262580.4	ENSG00000211679.2	ENSG00000258734.2	ENSG00000237350.1	ENSG00000238186.1	ENSG00000240864.3	ENSG00000248932.4	ENSG00000125434.9	ENSG00000223519.6	ENSG00000206838.1	ENSG00000261533.2	ENSG00000256343.6	ENSG00000275216.1
672	ENSG00000253348.1	ENSG00000214413.6	ENSG00000214776.8	ENSG00000226179.4	ENSG00000239264.7	ENSG00000240902.1	ENSG00000259321.1	ENSG00000239415.1	ENSG00000252010.1	ENSG00000239246.3	ENSG00000281016.1	ENSG00000264629.1	ENSG00000107104.17	ENSG00000222133.1	ENSG00000118418.13	ENSG00000130309.9	ENSG00000265579.1	ENSG00000121210.14	ENSG00000262943.6	ENSG00000265519.1	ENSG00000257907.2	ENSG00000238247.1	ENSG00000238227.6	ENSG00000241112.1	ENSG00000244355.6	ENSG00000125355.14	ENSG00000223546.5	ENSG00000206859.1	ENSG00000261448.1	ENSG00000101194.16	ENSG00000275202.1
673	ENSG00000253315.1	ENSG00000104447.10	ENSG00000214765.7	ENSG00000226121.2	ENSG00000239305.5	ENSG00000240522.1	ENSG00000259319.1	ENSG00000239559.2	ENSG00000181938.12	ENSG00000238795.1	ENSG00000281115.1	ENSG00000264672.4	ENSG00000105767.2	ENSG00000222287.1	ENSG00000117461.13	ENSG00000115386.5	ENSG00000265678.1	ENSG00000087494.14	ENSG00000263063.1	ENSG00000265542.4	ENSG00000256948.1	ENSG00000239779.5	ENSG00000238266.1	ENSG00000273432.1	ENSG00000244560.5	ENSG00000111328.5	ENSG00000223552.1	ENSG00000206885.1	ENSG00000222041.9	ENSG00000102109.8	ENSG00000274993.1
674	ENSG00000253307.1	ENSG00000103222.17	ENSG00000218426.5	ENSG00000226080.1	ENSG00000237758.1	ENSG00000248498.3	ENSG00000259295.5	ENSG00000237412.5	ENSG00000181982.16	ENSG00000251131.1	ENSG00000281126.1	ENSG00000264707.1	ENSG00000102786.13	ENSG00000222337.1	ENSG00000114021.10	ENSG00000116584.16	ENSG00000265688.1	ENSG00000130513.6	ENSG00000263272.1	ENSG00000127838.12	ENSG00000257043.1	ENSG00000238186.1	ENSG00000238273.3	ENSG00000273295.1	ENSG00000245149.3	ENSG00000111674.7	ENSG00000223572.8	ENSG00000206895.1	ENSG00000222044.1	ENSG00000005075.14	ENSG00000280987.1
675	ENSG00000253250.2	ENSG00000102287.15	ENSG00000219294.6	ENSG00000226051.5	ENSG00000237686.5	ENSG00000105281.11	ENSG00000259207.6	ENSG00000251364.5	ENSG00000182405.5	ENSG00000250012.1	ENSG00000281325.1	ENSG00000210049.1	ENSG00000090104.10	ENSG00000222520.1	ENSG00000114251.12	ENSG00000226312.6	ENSG00000265743.1	ENSG00000130821.14	ENSG00000264859.4	ENSG00000127129.8	ENSG00000257202.1	ENSG00000241106.5	ENSG00000238460.1	ENSG00000273284.1	ENSG00000245317.2	ENSG00000112319.16	ENSG00000223573.5	ENSG00000232325.3	ENSG00000222046.2	ENSG00000280777.1	ENSG00000233184.5
676	ENSG00000253196.1	ENSG00000101558.12	ENSG00000219430.2	ENSG00000262919.6	ENSG00000229644.6	ENSG00000105323.15	ENSG00000259046.1	ENSG00000251309.1	ENSG00000182871.13	ENSG00000249379.1	ENSG00000281350.1	ENSG00000210196.2	ENSG00000125637.14	ENSG00000222607.1	ENSG00000224659.2	ENSG00000226396.1	ENSG00000265749.4	ENSG00000118181.9	ENSG00000270130.1	ENSG00000126890.13	ENSG00000257520.1	ENSG00000242371.1	ENSG00000239467.4	ENSG00000238249.2	ENSG00000245694.7	ENSG00000074181.7	ENSG00000223861.1	ENSG00000232298.2	ENSG00000222047.7	ENSG00000280441.1	ENSG00000233297.4
677	ENSG00000253187.2	ENSG00000214331.7	ENSG00000219481.9	ENSG00000226022.1	ENSG00000237523.1	ENSG00000105655.17	ENSG00000259042.2	ENSG00000251287.7	ENSG00000182985.15	ENSG00000249471.6	ENSG00000281517.1	ENSG00000211448.10	ENSG00000105523.3	ENSG00000222714.1	ENSG00000261801.4	ENSG00000226416.1	ENSG00000265763.3	ENSG00000103047.6	ENSG00000270104.1	ENSG00000126768.11	ENSG00000257542.4	ENSG00000242366.3	ENSG00000238755.3	ENSG00000273271.1	ENSG00000246067.6	ENSG00000137962.11	ENSG00000223855.1	ENSG00000266524.2	ENSG00000259823.4	ENSG00000102935.10	ENSG00000230521.1
678	ENSG00000253106.1	ENSG00000254164.1	ENSG00000219607.3	ENSG00000262558.1	ENSG00000237399.6	ENSG00000240219.1	ENSG00000259038.1	ENSG00000254952.1	ENSG00000183091.18	ENSG00000249476.1	ENSG00000279510.1	ENSG00000254389.3	ENSG00000133466.12	ENSG00000222740.1	ENSG00000224592.4	ENSG00000226469.1	ENSG00000266053.2	ENSG00000046604.11	ENSG00000261172.1	ENSG00000125637.14	ENSG00000257551.1	ENSG00000242258.1	ENSG00000238795.1	ENSG00000238728.1	ENSG00000246763.5	ENSG00000100714.14	ENSG00000223804.4	ENSG00000124574.13	ENSG00000260081.1	ENSG00000104219.11	ENSG00000231870.4
679	ENSG00000119787.12	ENSG00000254187.1	ENSG00000219891.2	ENSG00000235890.2	ENSG00000239569.3	ENSG00000240103.2	ENSG00000258989.1	ENSG00000256443.1	ENSG00000183444.10	ENSG00000249700.7	ENSG00000281530.1	ENSG00000254417.1	ENSG00000120925.12	ENSG00000223059.1	ENSG00000228349.1	ENSG00000226480.1	ENSG00000266066.1	ENSG00000143195.11	ENSG00000261188.1	ENSG00000124762.12	ENSG00000257905.1	ENSG00000242252.1	ENSG00000238837.3	ENSG00000238741.1	ENSG00000246985.6	ENSG00000105655.17	ENSG00000223704.1	ENSG00000232229.4	ENSG00000259956.1	ENSG00000256422.4	ENSG00000231290.4
680	ENSG00000120149.8	ENSG00000254198.1	ENSG00000220161.4	ENSG00000263002.6	ENSG00000239556.2	ENSG00000124422.10	ENSG00000258818.3	ENSG00000256525.5	ENSG00000183741.10	ENSG00000249803.4	ENSG00000281706.1	ENSG00000250075.4	ENSG00000129968.14	ENSG00000223063.1	ENSG00000228437.4	ENSG00000226491.1	ENSG00000266074.7	ENSG00000143320.7	ENSG00000261239.5	ENSG00000124731.11	ENSG00000254473.1	ENSG00000242071.3	ENSG00000238957.1	ENSG00000238832.1	ENSG00000247095.2	ENSG00000103194.14	ENSG00000223705.8	ENSG00000206900.1	ENSG00000229413.2	ENSG00000228834.1	ENSG00000231345.3
681	ENSG00000122863.5	ENSG00000254240.1	ENSG00000220205.7	ENSG00000263006.5	ENSG00000239552.2	ENSG00000128050.7	ENSG00000226764.2	ENSG00000256654.2	ENSG00000184178.14	ENSG00000249853.6	ENSG00000281882.1	ENSG00000280551.1	ENSG00000111885.6	ENSG00000223070.1	ENSG00000228496.1	ENSG00000226652.2	ENSG00000266274.2	ENSG00000072163.17	ENSG00000261308.1	ENSG00000124193.13	ENSG00000254703.2	ENSG00000241945.6	ENSG00000239213.4	ENSG00000239213.4	ENSG00000242600.5	ENSG00000231925.10	ENSG00000223722.3	ENSG00000206908.1	ENSG00000229481.2	ENSG00000228836.7	ENSG00000231503.4
682	ENSG00000123684.11	ENSG00000254264.2	ENSG00000220267.1	ENSG00000227199.1	ENSG00000239474.5	ENSG00000105825.10	ENSG00000226084.5	ENSG00000256673.1	ENSG00000267305.2	ENSG00000249898.6	ENSG00000280114.1	ENSG00000250144.1	ENSG00000134827.6	ENSG00000223168.1	ENSG00000228506.1	ENSG00000226659.1	ENSG00000267248.1	ENSG00000052795.11	ENSG00000261326.2	ENSG00000211664.2	ENSG00000249312.1	ENSG00000241889.1	ENSG00000239218.2	ENSG00000239377.1	ENSG00000242622.1	ENSG00000227486.1	ENSG00000223751.1	ENSG00000206932.1	ENSG00000258701.1	ENSG00000229089.5	ENSG00000231513.3
[truncated: 318 more rows]

## Sheet: Enriched GO IDs S6
ID	Description	GeneRatio	BgRatio	pvalue	p.adjust	qvalue	geneID	Count	project
[truncated: 3,845 more rows]

## Sheet: Overlap Features S7
CT1	CT2	Loc1	Loc2	int	odds.ratio	Pval	adjusted p-value
BLCA	LUSC	Prostate	Lymph_node	218	21.0601	7.89e-179	3.67e-176
HNSC	LIHC	Lymph_node	Liver	218	21.0601	7.89e-179	3.67e-176
HNSC	SKCM	Oral_cavity	Lymph_node	216	20.741	3.46e-176	1.61e-173
LIHC	SKCM	Liver	Lymph_node	211	20.0118	1.23e-169	5.7e-167
HNSC	HNSC	Lymph_node	Oral_cavity	206	19.2848	3.62e-163	1.68e-160
[truncated: 460 more rows]
